# Supplementary material for: The Arabidopsis DNA Polymerase δ Has a Role in the Deposition of Transcriptionally Active Epigenetic Marks, Development and Flowering
Source: PLoS Genet. 2015 Feb 18;11(2):e1004975. doi: 10.1371/journal.pgen.1004975 (PMC4334202; doi:10.1371/journal.pgen.1004975)
Supplement: S1 Table — (XLS) [file pgen.1004975.s011.xls]

## Sheet: Supplemental Table 1
S1 Table Expression profiling data from gis5 and WT (Columbia) seedlings.
Seedlings were grown on MS salts plates under continuos light at 23°C
Gene list is sorted from highest to lowest delta log2 absolute values between gis5 and WT
probeset_id	accnum	symbol	WT mean	gis5 mean	delta log2	delta log2 abs	p-value
264872_at	AT1G24260	AGL9;SEP3	1.73525	5.42618	3.69093	3.69093	0.000123035
256766_at	AT3G22231	PCC1	3.45555	6.88105	3.4255	3.4255	0.000773168
247615_at	AT5G60250	NA	1.5971	4.31108	2.71398	2.71398	0.000202817
246531_at	AT5G15800	AGL2;SEP1	1.52218	4.20344	2.68127	2.68127	0.000109165
259224_at	AT3G07800	NA	5.08327	7.55045	2.46718	2.46718	1.84167e-05
256597_at	AT3G28500	NA	2.72402	5.07768	2.35366	2.35366	0.000616369
254443_at	AT4G21070	ATBRCA1;ATBRCA1	1.9414	4.29244	2.35105	2.35105	0.00102964
248496_at	AT5G50790	NA	1.94474	4.19214	2.2474	2.2474	0.00146966
255500_at	AT4G02390	APP;ATPARP1;PARP1	2.6725	4.85327	2.18077	2.18077	0.000523436
251035_at	AT5G02220	NA	2.57299	4.67581	2.10282	2.10282	0.000176493
249082_at	AT5G44120	ATCRA1;CRA1;CRU1	1.5202	3.50551	1.98532	1.98532	0.14002
252415_at	AT3G47340	ASN1;AT-ASN1;DIN6	5.47529	3.59623	-1.87906	1.87906	0.054263
261065_at	AT1G07500	NA	2.81114	4.69009	1.87895	1.87895	0.000413458
265837_at	AT2G14560	LURP1	2.72032	4.58849	1.86817	1.86817	0.0120651
249784_at	AT5G24280	NA	1.77208	3.63475	1.86267	1.86267	0.000430662
248048_at	AT5G56080	ATNAS2;NAS2	3.22855	5.03888	1.81033	1.81033	0.0269408
250298_at	AT5G11860	NA	5.35439	3.57232	-1.78207	1.78207	0.000378284
256577_at	AT3G28220	NA	6.99509	5.25985	-1.73524	1.73524	0.00313917
248668_at	AT5G48720	XRI;XRI1	3.75932	5.48077	1.72144	1.72144	0.000118388
265053_at	AT1G52000	NA	5.06462	3.39352	-1.6711	1.6711	0.00418867
249052_at	AT5G44420	LCR77;PDF1.2;PDF1.2A	4.42743	2.77674	-1.65069	1.65069	0.0858823
259561_at	AT1G21250	PRO25;WAK1	1.44544	3.08388	1.63844	1.63844	0.000259991
257809_at	AT3G27060	TSO2	7.56096	9.19509	1.63414	1.63414	9.66807e-05
246132_at	AT5G20850	ATRAD51;RAD51	2.75813	4.31046	1.55233	1.55233	0.000395316
256601_s_at	NA	NA	3.96796	2.42489	-1.54308	1.54308	1.4157e-05
254889_at	AT4G11650	ATOSM34	5.03885	6.55887	1.52002	1.52002	0.00141653
261431_at	AT1G18710	AtMYB47	3.67304	2.16919	-1.50385	1.50385	0.00120856
259124_at	AT3G02310	AGL4;SEP2	1.05145	2.48506	1.4336	1.4336	0.003479
258957_at	AT3G01420	ALPHA-DOX1;DOX1	5.94265	7.36727	1.42462	1.42462	5.48015e-05
252539_at	AT3G45730	NA	2.21562	3.63963	1.42401	1.42401	0.000520442
263174_at	AT1G54040	ESP;ESR;TASTY	4.27675	2.95969	-1.31706	1.31706	0.00622231
246567_at	AT5G14950	ATGMII;GMII	3.5793	2.26642	-1.31288	1.31288	0.000856398
253161_at	AT4G35770	ATSEN1;DIN1;SEN1	8.45611	7.14411	-1.31199	1.31199	0.0899077
264958_at	AT1G76960	NA	3.7086	4.99761	1.28901	1.28901	0.0024328
248125_at	AT5G54740	NA	1.53915	2.82438	1.28523	1.28523	0.115311
267083_at	AT2G41100	ATCAL4;TCH3	5.89011	7.15029	1.26018	1.26018	4.55173e-05
262838_at	AT1G14960	NA	5.69949	6.95738	1.25789	1.25789	0.00922162
259352_at	AT3G05170	NA	2.99918	1.74549	-1.25369	1.25369	0.00036222
257365_x_at	AT2G26020	PDF1.2b	5.83988	4.59423	-1.24565	1.24565	0.10413
250472_at	AT5G10210	NA	1.84373	3.08933	1.2456	1.2456	0.0140581
266965_at	AT2G39510	NA	2.57604	3.8056	1.22956	1.22956	0.00650776
252618_at	AT3G45140	ATLOX2;LOX2	7.74848	6.52702	-1.22146	1.22146	0.0121862
253767_at	AT4G28520	CRC;CRU3	1.68591	2.89463	1.20872	1.20872	0.119073
261335_at	AT1G44800	NA	5.60069	6.80409	1.20339	1.20339	0.00105067
265926_at	AT2G18600	NA	2.89992	4.10282	1.2029	1.2029	0.00590629
262517_at	AT1G17180	ATGSTU25	5.20747	6.39482	1.18736	1.18736	0.0144865
260567_at	AT2G43820	GT;UGT74F2	5.56002	4.38109	-1.17893	1.17893	0.000647142
258498_at	AT3G02480	NA	4.66166	5.83367	1.17201	1.17201	0.139923
251438_s_at	NA	NA	3.46338	2.30253	-1.16085	1.16085	0.00437388
255941_at	AT1G20350	ATTIM17-1	2.4789	3.62357	1.14467	1.14467	0.000330182
255127_at	AT4G08300	NA	2.29592	3.43592	1.14	1.14	0.00317766
261222_at	AT1G20120	NA	1.86059	3.00024	1.13965	1.13965	0.0152202
256878_at	AT3G26460	NA	2.93257	4.07032	1.13775	1.13775	0.00523571
265611_at	AT2G25510	NA	8.87594	10.006	1.13007	1.13007	0.00132287
265698_at	AT2G32160	NA	1.9225	3.04401	1.12151	1.12151	0.00393823
255872_at	AT2G30360	CIPK11;PKS5;SIP4;SNRK3.22	3.89909	5.01459	1.1155	1.1155	0.0158652
267168_at	AT2G37770	NA	4.09379	2.98021	-1.11359	1.11359	0.0232131
253502_at	AT4G31940	CYP82C4	2.20599	3.31953	1.11354	1.11354	0.00167333
259813_at	AT1G49860	ATGSTF14	2.20936	3.30677	1.09741	1.09741	0.0387648
251293_at	AT3G61930	NA	3.00367	4.08939	1.08572	1.08572	0.0228738
258201_at	AT3G13910	NA	3.39789	4.48232	1.08442	1.08442	0.0112946
248545_at	AT5G50260	NA	2.10459	3.18495	1.08036	1.08036	0.039137
256324_at	AT1G66760	NA	5.16433	4.08418	-1.08015	1.08015	0.00969123
246991_at	AT5G67400	NA	4.08129	5.15347	1.07219	1.07219	0.0193217
249736_at	AT5G24460	NA	6.41463	5.35293	-1.0617	1.0617	4.97983e-05
265048_at	AT1G52050	NA	2.70981	3.77128	1.06147	1.06147	0.00893079
262092_at	AT1G56150	NA	2.60054	3.66164	1.0611	1.0611	0.0020907
266393_at	AT2G41260	ATM17;M17	1.97349	3.03337	1.05988	1.05988	0.155941
263882_at	AT2G21790	CLS8;R1;RNR1	5.31602	6.37461	1.05859	1.05859	0.0101191
251197_at	AT3G62960	NA	2.49067	3.54521	1.05454	1.05454	0.00213275
257008_at	AT3G14210	ESM1	7.8595	6.81621	-1.04329	1.04329	0.00403189
261428_at	AT1G18870	ICS2	3.95619	4.99207	1.03587	1.03587	0.0196621
248729_at	AT5G48010	THAS;THAS1	5.45078	6.48273	1.03195	1.03195	0.00020404
247871_at	AT5G57530	NA	2.15871	3.18978	1.03107	1.03107	0.139015
253608_at	AT4G30290	ATXTH19;XTH19	5.07309	6.09326	1.02017	1.02017	0.0133913
250199_at	AT5G14180	MPL1	3.77347	2.75955	-1.01393	1.01393	0.0293385
262679_at	AT1G75830	LCR67;PDF1.1	1.25516	2.26471	1.00955	1.00955	0.137825
249848_at	AT5G23220	NIC3	1.87864	2.88573	1.00709	1.00709	0.00118062
253628_at	AT4G30280	ATXTH18;XTH18	4.19627	5.20177	1.0055	1.0055	0.0033201
253051_at	AT4G37490	CYC1;CYCB1;CYCB1;1	3.22454	4.22709	1.00255	1.00255	0.000996226
255243_at	AT4G05590	NA	2.96753	3.96972	1.00219	1.00219	0.00014976
254833_s_at	NA	NA	2.24872	3.24655	0.997824	0.997824	0.00322799
245329_at	AT4G14365	NA	1.48704	2.48192	0.994884	0.994884	0.00646613
252639_at	AT3G44550	FAR5	2.73689	3.73126	0.994373	0.994373	0.00149804
262119_s_at	NA	NA	5.81047	6.8047	0.99423	0.99423	0.00372044
254673_at	AT4G18430	AtRABA1e	3.04775	4.0419	0.99415	0.99415	0.0163475
248178_at	AT5G54370	NA	4.25508	5.24855	0.993474	0.993474	0.0327844
261648_at	AT1G27730	STZ;ZAT10	3.11667	4.10916	0.992493	0.992493	0.0502427
257080_at	AT3G15240	NA	2.29025	3.27907	0.98882	0.98882	0.0285045
266752_at	AT2G47000	MDR4;PGP4;MDR4;PGP4	4.25284	5.23378	0.980942	0.980942	0.000548932
253757_at	AT4G28950	ARAC7;ATRAC7;ATROP9;RAC7;ROP9	2.82616	3.8054	0.979239	0.979239	0.0162012
249867_at	AT5G23020	IMS2;MAM-L;MAM3;IMS2;MAM-L;MAM3	3.89832	4.87694	0.978613	0.978613	0.0823935
256647_at	AT3G13610	NA	4.54714	5.51873	0.971583	0.971583	0.000823933
251705_at	AT3G56400	ATWRKY70;WRKY70	3.33193	4.30238	0.97045	0.97045	6.48287e-06
263549_at	AT2G21650	ATRL2;MEE3	2.21071	3.17994	0.969229	0.969229	0.0445594
255822_at	AT2G40610	ATEXP8;ATEXPA8;ATHEXP;EXP8	8.12731	7.16374	-0.963573	0.963573	0.0109038
267076_at	AT2G41090	NA	6.92854	7.89179	0.963256	0.963256	0.000669393
253998_at	AT4G26010	NA	4.69577	5.65849	0.962718	0.962718	0.0630059
264830_at	AT1G03710	NA	1.52996	2.49268	0.962711	0.962711	0.0138846
260943_at	AT1G45145	ATH5;ATTRX5;LIV1	6.88634	7.84866	0.962319	0.962319	0.0024219
260221_at	AT1G74670	NA	9.05268	8.09482	-0.957859	0.957859	0.00695434
260568_at	AT2G43570	NA	1.6748	2.63234	0.957541	0.957541	0.000464932
246001_at	AT5G20790	NA	4.23176	3.28118	-0.950574	0.950574	0.0306826
263228_at	AT1G30700	NA	3.44105	4.39057	0.949517	0.949517	0.00162664
256569_at	AT3G19550	NA	1.77482	2.71857	0.943755	0.943755	0.0677442
256302_at	AT1G69526	NA	3.86428	2.92679	-0.937488	0.937488	0.00325558
256243_at	AT3G12500	ATHCHIB;B-CHI;CHI-B;PR-3;PR3	4.15812	5.09196	0.933835	0.933835	0.0125148
265050_at	AT1G52070	NA	4.67424	5.60733	0.933095	0.933095	0.0398299
245265_at	AT4G14400	ACD6	2.74891	3.68191	0.933001	0.933001	0.00478249
258809_at	AT3G04070	anac047	3.59561	4.52619	0.930586	0.930586	0.0042383
265920_s_at	NA	NA	3.14069	4.07019	0.929499	0.929499	0.00149865
250741_at	AT5G05790	NA	3.05307	3.98213	0.92906	0.92906	0.0350838
245267_at	AT4G14060	NA	4.20599	5.13031	0.924327	0.924327	0.0504724
246228_at	AT4G36430	NA	4.15724	5.07924	0.922	0.922	0.030567
249205_at	AT5G42600	MRN1	3.36432	4.28291	0.918581	0.918581	0.0434331
244967_at	ATCG00630	PSAJ	8.76288	9.67932	0.916444	0.916444	0.389313
257481_at	AT1G08430	ALMT1;ATALMT1	3.6248	4.54059	0.9158	0.9158	0.0185913
251298_at	AT3G62040	NA	5.30383	6.21945	0.915619	0.915619	0.000610784
247717_at	AT5G59320	LTP3	3.84533	4.7608	0.915473	0.915473	0.118303
263776_s_at	NA	NA	1.57171	2.48696	0.915246	0.915246	0.00372353
254543_at	AT4G19810	NA	3.83157	4.74577	0.914195	0.914195	0.029913
254044_at	AT4G25820	XTR9	5.36425	6.27322	0.908971	0.908971	0.0516904
250157_at	AT5G15180	NA	3.07141	3.98024	0.908833	0.908833	0.053927
257890_s_at	NA	NA	4.56316	3.65587	-0.907294	0.907294	0.00256603
263515_at	AT2G21640	NA	2.87475	3.77835	0.903593	0.903593	0.0108322
265511_at	AT2G05540	NA	9.77568	8.87263	-0.903048	0.903048	0.0429842
256617_at	AT3G22240	NA	8.30514	9.20502	0.899873	0.899873	0.000277718
251400_at	AT3G60420	NA	2.44652	3.34556	0.899037	0.899037	0.00197856
247359_at	AT5G63560	NA	4.41904	5.31249	0.89344	0.89344	0.00315242
248978_at	AT5G45070	AtPP2-A8	3.76942	4.65983	0.890408	0.890408	0.00291072
251852_at	AT3G54750	NA	4.47856	5.36877	0.890211	0.890211	0.00560708
265102_at	AT1G30870	NA	4.78635	5.67627	0.889918	0.889918	0.04558
265382_at	AT2G16790	NA	3.67117	4.56107	0.889894	0.889894	0.0211291
251017_at	AT5G02760	NA	6.75562	5.86642	-0.8892	0.8892	0.00812483
245244_at	AT1G44350	ILL6	4.81148	3.92511	-0.886364	0.886364	0.0156051
254287_at	AT4G22960	NA	1.60471	2.49061	0.885906	0.885906	0.0247305
249377_at	AT5G40690	NA	4.38551	5.26978	0.884272	0.884272	0.0239662
247645_at	AT5G60530	NA	3.18264	4.06222	0.879582	0.879582	0.0328436
251642_at	AT3G57520	AtSIP2	6.30537	7.18246	0.877088	0.877088	0.00953122
262608_at	AT1G14120	NA	5.76967	6.64674	0.877072	0.877072	0.000225682
258080_at	AT3G25930	NA	4.6109	5.48758	0.876687	0.876687	0.019101
249576_at	AT5G37690	NA	4.43903	5.315	0.875966	0.875966	0.000754964
260582_at	AT2G47200	NA	3.22833	4.09666	0.868334	0.868334	0.00276346
245148_at	AT2G45220	NA	3.43286	4.29175	0.858886	0.858886	0.00750035
259479_at	AT1G19020	NA	4.22593	5.08472	0.858793	0.858793	0.00225498
263063_s_at	NA	NA	2.76388	3.62175	0.857871	0.857871	0.133732
263365_at	AT2G20550	NA	3.2101	2.35426	-0.855845	0.855845	0.00947416
AFFX-r2-Bs-phe-M_at	NA	NA	2.53999	1.68513	-0.854861	0.854861	0.0976564
247061_at	AT5G66780	NA	2.13074	2.98536	0.85462	0.85462	0.270719
247914_at	AT5G57540	NA	2.59412	3.44821	0.854092	0.854092	0.0200769
250778_at	AT5G05500	NA	4.42484	5.27647	0.851629	0.851629	0.059564
267064_at	AT2G41110	ATCAL5;CAM2	5.84738	6.69865	0.851266	0.851266	0.00874208
254215_at	AT4G23700	ATCHX17;CHX17	3.10956	3.9607	0.851134	0.851134	0.0294939
264157_at	AT1G65310	ATXTH17;XTH17	3.70399	4.55304	0.849048	0.849048	0.0159264
246284_at	AT4G36780	NA	4.7919	3.94396	-0.847948	0.847948	0.0228985
249202_at	AT5G42580	CYP705A12	1.36634	2.21403	0.847688	0.847688	0.0196687
249545_at	AT5G38030	NA	4.86302	5.70851	0.84549	0.84549	0.00467995
253915_at	AT4G27280	NA	5.02576	5.86674	0.840986	0.840986	0.0179893
259409_at	AT1G13330	NA	1.34387	2.18249	0.838617	0.838617	0.0198292
255893_at	AT1G17960	NA	1.70972	2.5463	0.836572	0.836572	0.000769095
254174_at	AT4G24120	ATYSL1;YSL1	2.7575	3.59377	0.836267	0.836267	0.0204696
263168_at	AT1G03020	NA	2.88902	2.05294	-0.836084	0.836084	0.00408146
252383_at	AT3G47780	ATATH6	2.49545	3.32952	0.834074	0.834074	0.00555559
247056_at	AT5G66750	CHA1;CHR01;CHR1;DDM1;SOM1;SOM4	2.45201	3.28177	0.829758	0.829758	0.103329
257774_at	AT3G29250	NA	5.46277	6.29097	0.828197	0.828197	0.0265435
258224_at	AT3G15670	NA	3.75712	4.5853	0.828172	0.828172	0.317619
253743_at	AT4G28940	NA	4.98479	5.80801	0.823214	0.823214	0.00391194
261562_at	AT1G01750	ADF11	3.29462	4.11643	0.821819	0.821819	0.0603364
246197_at	AT4G37010	CEN2;CEN2	2.23833	3.05925	0.820918	0.820918	0.0158673
246071_at	AT5G20150	ATSPX1;SPX1	5.15018	4.33266	-0.817516	0.817516	0.0145266
252238_at	AT3G49960	NA	3.33183	4.14902	0.81719	0.81719	0.0745763
256789_at	AT3G13672	NA	1.78363	2.59806	0.814433	0.814433	0.0156119
266712_at	AT2G46750	NA	4.13614	4.94902	0.812871	0.812871	0.0412858
256188_at	AT1G30160	NA	1.50762	2.32037	0.812753	0.812753	0.00176321
265097_at	AT1G04020	ATBARD1;BARD1	4.07766	4.88831	0.810648	0.810648	0.0062926
249129_at	AT5G43080	CYCA3;1	2.98565	3.79241	0.806762	0.806762	0.0116894
251113_at	AT5G01370	NA	3.41148	4.21823	0.806754	0.806754	0.00234784
259015_at	AT3G07350	NA	5.98042	5.17496	-0.80546	0.80546	0.01376
254130_at	AT4G24540	AGL24	1.73705	2.54206	0.805009	0.805009	0.0129711
265136_at	AT1G51270	NA	1.79595	2.60049	0.804534	0.804534	0.00154862
247435_at	AT5G62480	ATGSTU9;GST14;GST14B	2.94557	3.74911	0.803537	0.803537	0.0138926
253004_at	NA	NA	4.8436	5.64675	0.803151	0.803151	0.0919311
249375_at	AT5G40730	AGP24;AtAGP24	8.02002	8.82174	0.801716	0.801716	0.00991835
251229_at	AT3G62740	BGLU7	2.57784	3.37883	0.800989	0.800989	0.00102739
254931_at	AT4G11460	NA	3.67901	4.47701	0.798003	0.798003	0.0257652
250476_at	AT5G10140	AGL25;FLC;FLF	4.64682	3.84999	-0.796827	0.796827	0.0391522
259481_at	AT1G18970	GLP4	2.46302	3.25908	0.796066	0.796066	0.00166116
253957_at	AT4G26320	AGP13;AGP13	5.52513	6.32075	0.795622	0.795622	0.066051
262427_s_at	NA	NA	5.4562	6.25085	0.794647	0.794647	0.0494272
244965_at	ATCG00590	ORF31;ORF31	5.49297	6.28497	0.791996	0.791996	0.454109
259842_at	AT1G73600	NA	6.65305	7.4449	0.791851	0.791851	0.00285391
261350_at	AT1G79770	NA	4.58915	3.79904	-0.790114	0.790114	0.000237658
267457_at	AT2G33790	NA	5.35891	6.14763	0.788723	0.788723	0.0794083
260517_at	AT1G51420	ATSPP1;SPP1	2.55509	3.34374	0.788657	0.788657	0.0504088
267158_at	AT2G37640	ATEXP3;ATEXPA3;ATHEXP;EXP3	6.45719	5.66921	-0.787975	0.787975	0.000987328
261221_at	AT1G19960	NA	4.10557	4.89168	0.786108	0.786108	0.0281743
260527_at	AT2G47270	NA	2.71495	3.50089	0.785942	0.785942	0.00374468
245401_at	AT4G17670	NA	3.95504	4.73962	0.784587	0.784587	0.00109626
264638_at	AT1G65480	FT	2.76878	3.55265	0.783871	0.783871	0.00792094
260012_at	AT1G67865	NA	5.89231	6.67601	0.783706	0.783706	0.00311466
262659_at	AT1G14240	NA	2.90033	3.67852	0.778187	0.778187	0.0412069
250914_at	AT5G03780	TRFL10	2.12342	2.90154	0.778125	0.778125	9.41019e-05
260919_at	NA	NA	2.09165	2.86752	0.775866	0.775866	0.0337504
257701_at	AT3G12710	NA	5.49516	4.71954	-0.775623	0.775623	0.00189288
254042_at	AT4G25810	XTH23;XTR6	2.55106	3.32576	0.774699	0.774699	0.00415653
245393_at	AT4G16260	NA	5.00084	5.77484	0.773996	0.773996	0.00175606
249581_at	AT5G37600	ATGSR1;GLN1;1	6.97248	7.74602	0.773545	0.773545	0.0276145
252605_s_at	NA	NA	2.32427	3.09447	0.770202	0.770202	0.0511887
248725_at	AT5G47980	NA	3.4859	4.25393	0.768036	0.768036	0.0940224
264005_at	AT2G22470	AGP2;ATAGP2	5.22618	5.99391	0.767732	0.767732	0.0172902
257840_at	AT3G25250	AGC2;AGC2-1;OXI1	2.37624	3.14318	0.766942	0.766942	0.000360691
261845_at	AT1G15960	ATNRAMP6;NRAMP6	2.76862	3.53555	0.76692	0.76692	0.00281345
249732_at	AT5G24420	NA	6.6879	5.92118	-0.766719	0.766719	0.00894503
266401_s_at	NA	NA	3.16656	3.93208	0.765519	0.765519	0.0178176
266319_s_at	NA	NA	5.15489	4.39042	-0.764474	0.764474	0.0291022
245981_at	AT5G13100	NA	7.00001	6.23568	-0.764331	0.764331	0.00237987
247606_at	AT5G61000	NA	3.26354	4.02703	0.763491	0.763491	0.00034229
264635_at	AT1G65500	NA	1.91751	2.67904	0.761533	0.761533	0.0231154
251109_at	AT5G01600	ATFER1	8.08705	8.84851	0.761465	0.761465	0.266406
246860_at	AT5G25840	NA	6.48872	5.728	-0.760725	0.760725	0.00345208
256839_at	AT3G22930	NA	2.54167	3.30205	0.760376	0.760376	0.0108002
262832_s_at	NA	NA	6.69136	7.45093	0.759572	0.759572	6.03193e-05
261460_at	AT1G07880	ATMPK13	2.34367	3.10053	0.756859	0.756859	0.00662878
252118_at	AT3G51400	NA	2.75352	2.00485	-0.748678	0.748678	0.0380294
259443_at	AT1G02360	NA	4.55013	5.29804	0.747906	0.747906	0.00614475
244981_at	ATCG00770	RPS8	3.18334	3.92999	0.74665	0.74665	0.270169
249934_at	AT5G22410	NA	2.60906	3.35537	0.746318	0.746318	0.0661885
250801_at	AT5G04960	NA	3.20053	3.94677	0.746237	0.746237	0.0210385
256425_at	AT1G33560	ADR1	3.56437	4.31017	0.745799	0.745799	0.0071825
257580_at	AT3G06210	NA	3.24073	3.98533	0.744601	0.744601	0.0618255
261023_at	AT1G12200	NA	4.71656	5.46101	0.744456	0.744456	0.000363821
252367_at	AT3G48360	ATBT2;BT2	8.09406	7.35012	-0.743937	0.743937	0.0409614
252300_at	AT3G49160	NA	1.86595	2.60985	0.7439	0.7439	0.106872
254234_at	AT4G23680	NA	7.74684	8.48948	0.742634	0.742634	5.66273e-05
264166_at	AT1G65370	NA	4.62065	5.36082	0.740173	0.740173	0.0318432
255259_at	AT4G05020	NDB2;NDB2	3.87143	4.61127	0.739833	0.739833	0.018965
262482_at	AT1G17020	ATSRG1;SRG1	3.42248	4.16207	0.739586	0.739586	0.00629463
255252_at	AT4G04990	NA	2.45513	3.19315	0.73802	0.73802	0.00973682
253240_at	AT4G34510	KCS17	1.32867	2.06614	0.73747	0.73747	0.00148121
260957_at	AT1G06080	ADS1	4.41849	3.68109	-0.737399	0.737399	0.000592489
266368_at	AT2G41380	NA	4.35208	5.08797	0.73589	0.73589	0.0192645
254630_at	AT4G18360	NA	3.58066	4.31548	0.734813	0.734813	0.0326057
259167_at	AT3G01570	NA	2.8201	3.55416	0.734059	0.734059	0.216628
246854_at	AT5G26200	NA	4.11278	3.37955	-0.733226	0.733226	0.00310021
264029_at	AT2G03720	MRH6	1.74791	2.48005	0.732148	0.732148	0.04513
259388_at	AT1G13420	NA	3.22333	3.95493	0.731602	0.731602	0.0523814
254201_at	AT4G24130	NA	4.78948	5.51946	0.729979	0.729979	0.00885291
260803_at	AT1G78340	ATGSTU22	5.37395	6.10385	0.729893	0.729893	0.00253169
245903_at	AT5G11100	ATSYTD;NTMC2T2.2;NTMC2TYPE2.2;SYTD	1.95495	2.68321	0.728255	0.728255	0.00711687
245210_at	AT5G12350	NA	4.52523	3.79763	-0.727602	0.727602	0.0412657
251895_at	AT3G54420	ATCHITIV;ATEP3;CHIV	3.89219	4.61808	0.725894	0.725894	0.0417135
258008_at	AT3G19430	NA	2.62282	3.34807	0.725249	0.725249	0.00430556
245088_at	AT2G39850	NA	3.88285	3.15942	-0.723434	0.723434	0.0560401
260230_at	AT1G74500	NA	4.09934	4.82183	0.722492	0.722492	0.0760613
AFFX-r2-Bs-thr-M_s_at	NA	NA	3.49657	2.77501	-0.721555	0.721555	0.113253
256589_at	AT3G28740	CYP81D1	7.10944	6.38844	-0.720998	0.720998	0.0190964
266600_at	AT2G46070	ATMPK12;MAPK12;MPK12	4.64471	3.92467	-0.720039	0.720039	0.00505207
265327_at	AT2G18210	NA	3.8539	4.57352	0.719623	0.719623	0.016557
248727_at	AT5G47990	CYP705A5;THAD;THAD1	6.37655	7.09531	0.718763	0.718763	0.00968712
256442_at	AT3G10930	NA	1.35941	2.07724	0.717831	0.717831	0.0259369
255632_at	AT4G00680	ADF8	3.76548	4.48328	0.717803	0.717803	0.0645438
256008_s_at	NA	NA	2.03091	2.74817	0.717257	0.717257	0.0315454
244982_at	ATCG00780	RPL14	7.41587	8.13283	0.716961	0.716961	0.372659
264826_at	AT1G03410	2A6	2.82493	2.10888	-0.71605	0.71605	0.0686558
249195_s_at	NA	NA	4.10744	4.82289	0.715446	0.715446	0.0873748
267516_at	AT2G30520	RPT2	5.45262	4.73775	-0.714868	0.714868	0.00433768
262646_at	AT1G62800	ASP4	4.69134	5.40514	0.713803	0.713803	0.00163466
266708_at	AT2G03200	NA	3.78471	4.49811	0.713405	0.713405	0.000925083
263988_at	AT2G42830	AGL5;SHP2	2.11489	2.82811	0.713221	0.713221	0.0111267
261930_at	AT1G22440	NA	5.87418	6.58694	0.712762	0.712762	0.0197122
251226_at	AT3G62680	ATPRP3;PRP3	4.37125	5.08371	0.712455	0.712455	0.106394
254565_at	AT4G19130	NA	2.70968	3.4217	0.712025	0.712025	0.0317152
AFFX-r2-Bs-thr-3_s_at	NA	NA	5.05259	4.34058	-0.712012	0.712012	0.0887481
255621_at	AT4G01390	NA	4.69648	5.40536	0.708881	0.708881	0.0965046
256438_s_at	NA	NA	7.03744	7.74574	0.708295	0.708295	0.0384577
264741_at	AT1G62290	NA	5.23668	4.52871	-0.707973	0.707973	0.0108983
260840_at	AT1G29050	NA	4.28393	4.99183	0.707902	0.707902	0.000479365
265049_at	AT1G52060	NA	4.46672	5.17446	0.707739	0.707739	0.0184305
262106_at	AT1G02970	ATWEE1;WEE1	1.86625	2.57384	0.707591	0.707591	0.00213704
263948_at	AT2G35980	NHL10;YLS9	3.16042	3.86763	0.707206	0.707206	0.101105
255795_at	AT2G33380	RD20	3.23769	2.53137	-0.706321	0.706321	0.00348778
266613_at	AT2G14900	NA	4.57641	5.28225	0.70584	0.70584	0.0233056
264262_at	AT1G09200	NA	7.24908	7.9526	0.703514	0.703514	0.00856599
261957_at	AT1G64660	ATMGL	4.8267	4.12334	-0.703362	0.703362	0.0482029
246252_s_at	NA	NA	3.58127	4.28422	0.702952	0.702952	0.00220694
253733_at	AT4G29170	ATMND1	2.15624	2.85864	0.702398	0.702398	0.00961586
248728_at	AT5G48000	CYP708;CYP708A2;THAH;THAH1	6.02905	6.73088	0.701833	0.701833	0.0265773
249009_at	AT5G44610	MAP18	4.6882	5.38946	0.701266	0.701266	0.0017804
251770_at	AT3G55970	NA	2.21326	1.51279	-0.700466	0.700466	0.0366795
259328_at	AT3G16440	ATMLP-300B;MEE36	4.32682	5.02674	0.699913	0.699913	0.12097
245998_at	AT5G20830	ASUS1;SUS1;atsus1	4.06465	4.76262	0.697963	0.697963	0.0199569
260758_at	AT1G48930	AtGH9C1	2.71249	3.40988	0.69739	0.69739	0.0131074
254500_at	AT4G20110	NA	3.60596	4.30312	0.697158	0.697158	0.00207828
252606_at	AT3G45010	scpl48	5.53104	6.22802	0.69698	0.69698	0.00714845
258751_at	AT3G05890	RCI2B;RCI2B	7.14778	7.84468	0.696902	0.696902	0.0704427
259307_at	AT3G05230	NA	4.41177	5.10679	0.695022	0.695022	0.0710027
266275_at	AT2G29370	NA	3.40126	4.09598	0.694713	0.694713	0.0119871
250696_at	AT5G06790	NA	4.48699	3.79238	-0.694606	0.694606	0.00707101
263005_at	AT1G54540	NA	2.73022	3.42468	0.69446	0.69446	0.0490871
254240_at	AT4G23496	SP1L5	2.85055	3.5447	0.694152	0.694152	0.0783212
252563_at	AT3G45970	ATEXLA1;ATEXPL1;ATHEXP;EXPL1	3.7177	4.41058	0.692876	0.692876	0.0267824
258005_at	AT3G19390	NA	5.04714	5.73949	0.692348	0.692348	0.0150468
245828_at	AT1G57820	ORTH2;VIM1;ORTH2;VIM1	4.50848	5.20077	0.692286	0.692286	0.0129346
265341_at	AT2G18360	NA	3.60948	4.30001	0.690534	0.690534	0.0585853
248139_at	AT5G54970	NA	5.07395	5.76358	0.689633	0.689633	0.027805
249337_at	AT5G41080	NA	3.25723	3.9464	0.689175	0.689175	0.016773
252347_at	AT3G48130	RSU1	1.67989	2.36808	0.688184	0.688184	0.0171414
257641_s_at	NA	NA	8.36867	7.68106	-0.687617	0.687617	0.00621088
254766_at	NA	NA	2.66901	3.35631	0.6873	0.6873	0.00132651
AFFX-DapX-M_at	NA	NA	5.13746	4.45189	-0.685568	0.685568	0.157914
256762_at	AT3G25655	IDL1	1.50626	2.19102	0.684763	0.684763	0.0383107
254361_at	AT4G22212	NA	6.63104	7.31379	0.682748	0.682748	0.0027701
265111_at	AT1G62510	NA	8.23111	7.54966	-0.681458	0.681458	0.0280758
249599_at	AT5G37990	NA	7.56638	8.24561	0.679225	0.679225	0.0191902
261410_at	AT1G07610	MT1C	9.31908	9.99699	0.677914	0.677914	0.00540927
255345_at	AT4G04460	NA	3.00891	3.68633	0.677413	0.677413	0.0283518
251531_at	AT3G58550	NA	6.91011	7.58748	0.677362	0.677362	0.010882
261691_at	AT1G50060	NA	2.84608	3.52337	0.677285	0.677285	0.0184204
250994_at	AT5G02490	NA	4.56686	5.2421	0.675242	0.675242	0.0135714
260716_at	AT1G48130	ATPER1	4.56512	5.23997	0.674845	0.674845	0.0682153
264567_s_at	NA	NA	4.27335	4.94796	0.674609	0.674609	0.0671531
259478_at	AT1G18980	NA	5.48345	6.15775	0.674303	0.674303	0.0248343
252638_at	AT3G44540	FAR4;FAR4	3.73072	4.40476	0.674043	0.674043	0.00373152
252291_s_at	NA	NA	7.17695	7.85009	0.673135	0.673135	0.036783
256062_at	AT1G07090	LSH6	4.49468	5.1667	0.672018	0.672018	0.0260722
261794_at	AT1G16060	NA	4.04083	4.71274	0.671909	0.671909	0.0323156
259640_at	AT1G52400	BGL1;BGLU18	7.65269	6.98159	-0.671095	0.671095	0.181303
263840_at	AT2G36885	NA	6.00324	6.67373	0.670486	0.670486	0.0315606
262286_at	AT1G68585	NA	3.77447	4.44374	0.669271	0.669271	0.00723644
246959_at	AT5G24690	NA	4.15257	3.48365	-0.668916	0.668916	0.00277567
248509_at	AT5G50335	NA	4.65187	3.98344	-0.668427	0.668427	0.0288944
261114_at	AT1G75390	AtbZIP44;AtbZIP44	5.78234	6.44988	0.667537	0.667537	0.0251063
266423_at	AT2G41340	RPB5D	3.06756	2.40064	-0.666921	0.666921	0.0353571
260551_at	AT2G43510	ATTI1	4.80769	5.47415	0.66646	0.66646	0.022194
260772_at	AT1G49050	NA	4.31206	4.97835	0.666291	0.666291	0.0860195
257244_at	AT3G24240	NA	3.5043	4.17057	0.666276	0.666276	0.0031763
246214_at	AT4G36990	AT-HSFB1;ATHSF4;HSF4;HSFB1	4.66447	5.33036	0.665888	0.665888	0.0228191
253515_at	AT4G31320	NA	2.42558	3.09097	0.665391	0.665391	0.14592
266625_at	AT2G35380	NA	3.73935	4.40381	0.664467	0.664467	0.00808002
247192_at	AT5G65360	NA	8.11259	8.77511	0.662518	0.662518	0.00481833
267078_at	AT2G40960	NA	3.04651	2.3866	-0.659909	0.659909	0.057736
259163_at	AT3G01490	NA	5.60714	4.94899	-0.658148	0.658148	0.0121119
264987_at	AT1G27030	NA	6.15132	6.80681	0.655497	0.655497	0.0222701
262666_at	AT1G14080	ATFUT6;FUT6	1.8946	2.55001	0.655407	0.655407	0.0386462
260656_at	AT1G19380	NA	3.47587	4.12914	0.653265	0.653265	0.00263566
245668_at	AT1G28330	DRM1;DYL1	7.90091	7.24816	-0.652749	0.652749	0.0606818
256366_at	AT1G66880	NA	3.02084	3.67357	0.652732	0.652732	0.0349887
249567_at	AT5G38020	NA	6.27286	6.92388	0.651024	0.651024	0.03719
256596_at	AT3G28540	NA	2.61866	3.26912	0.650457	0.650457	0.00783748
264730_at	AT1G62085	NA	2.82862	2.17869	-0.649931	0.649931	0.00527751
256321_at	AT1G55020	LOX1	5.31456	5.96389	0.649327	0.649327	0.0162735
266447_at	AT2G43290	MSS3	5.3352	5.98313	0.647929	0.647929	0.00188138
249527_at	AT5G38710	NA	2.3472	2.99384	0.646646	0.646646	0.0328553
260890_at	AT1G29090	NA	2.27787	1.63211	-0.645758	0.645758	0.0258287
258856_at	AT3G02040	SRG3;SRG3	4.88155	4.23638	-0.645164	0.645164	0.120895
247059_at	AT5G66690	UGT72E2	4.81779	5.46267	0.644875	0.644875	0.0106417
253720_at	AT4G29270	NA	6.32675	6.9707	0.643948	0.643948	0.0115879
264061_at	AT2G27970	CKS2	6.25582	6.89879	0.642975	0.642975	0.0014878
259681_at	AT1G77760	GNR1;NIA1;NR1	8.96499	8.32262	-0.642371	0.642371	0.00808209
248252_at	AT5G53250	AGP22;ATAGP22	6.35332	6.99522	0.6419	0.6419	0.0219756
261058_at	AT1G01370	CENH3;HTR12;CENH3;HTR12	2.85591	3.49702	0.641109	0.641109	0.00446648
258815_at	AT3G04000	NA	4.88562	4.24454	-0.641079	0.641079	0.000528043
250054_at	AT5G17860	CAX7	5.40066	4.76048	-0.640184	0.640184	0.0155318
264524_at	AT1G10070	ATBCAT-2	3.67321	3.03398	-0.639233	0.639233	0.0615337
255516_at	AT4G02270	NA	4.26466	4.90205	0.637388	0.637388	0.154121
252265_at	AT3G49620	DIN11	2.16457	1.5278	-0.636769	0.636769	0.0244715
266209_at	AT2G27550	ATC	4.26524	4.90104	0.635807	0.635807	0.132666
259789_at	AT1G29395	COR414-TM1	5.25308	4.61728	-0.635804	0.635804	0.0602469
259525_at	AT1G12560	ATEXP7;ATEXPA7;ATHEXP;EXP7;EXPA7	2.95837	3.59412	0.635749	0.635749	0.130411
248564_at	AT5G49700	NA	5.00449	4.36938	-0.635114	0.635114	0.0120048
254190_at	AT4G23885	NA	3.78092	4.41581	0.634887	0.634887	0.00389002
251838_at	AT3G54940	NA	4.0991	4.73376	0.634665	0.634665	0.121752
259737_at	AT1G64400	NA	3.38656	4.02087	0.634308	0.634308	0.0229049
248134_at	AT5G54860	NA	3.26838	3.90246	0.634084	0.634084	0.0715869
264010_at	AT2G21100	NA	3.39392	4.02751	0.633587	0.633587	0.0164894
251906_at	AT3G53720	ATCHX20;CHX20	4.60194	3.96861	-0.633334	0.633334	0.0484392
261059_at	AT1G01250	NA	2.78466	2.15166	-0.633006	0.633006	0.0171121
266525_at	AT2G16970	MEE15	1.92309	2.55538	0.63229	0.63229	0.0731491
252863_at	AT4G39800	ATMIPS1;MI-1-P;MIPS1	8.06691	7.43521	-0.631696	0.631696	0.00610413
256299_at	AT1G69530	AT-EXP1;ATEXP1;ATEXPA1;ATHEXP;EXP1	8.94497	8.31433	-0.630639	0.630639	0.00396593
248342_at	AT5G52230	MBD13	3.26154	2.63096	-0.630574	0.630574	0.01911
251846_at	AT3G54560	HTA11	6.72083	7.35043	0.629602	0.629602	0.00257681
260950_s_at	NA	NA	4.30059	4.92912	0.62853	0.62853	0.138361
254232_at	AT4G23600	CORI3;JR2	5.05388	4.42564	-0.628243	0.628243	0.0325736
258805_at	AT3G04010	NA	3.93768	4.56446	0.626773	0.626773	0.0385487
261226_at	AT1G20190	ATEXP11;ATEXPA11;ATHEXP;EXP11	4.69638	4.06964	-0.626735	0.626735	0.0477156
260101_at	AT1G73260	NA	6.17227	6.79637	0.624104	0.624104	0.00569358
257382_at	AT2G40750	AtWRKY54;WRKY54	1.57286	2.19655	0.623693	0.623693	0.00159979
264708_at	AT1G09740	NA	5.73431	6.35795	0.623635	0.623635	0.0208616
250100_at	AT5G16570	GLN1;4	3.08754	3.71095	0.623404	0.623404	0.00821003
265248_at	AT2G43010	PIF4;SRL2	4.06941	3.44762	-0.62179	0.62179	0.0924255
258912_at	AT3G06460	NA	3.09619	3.7178	0.621614	0.621614	0.167827
263836_at	AT2G40330	NA	4.19563	4.8169	0.621271	0.621271	0.0126748
265817_at	AT2G18050	HIS1-3	5.90904	5.28796	-0.621081	0.621081	0.198798
245731_at	AT1G73500	ATMKK9;MKK9	4.46205	5.08264	0.62059	0.62059	0.0743459
258091_at	AT3G14560	NA	3.51838	4.13817	0.619798	0.619798	0.0138173
262374_s_at	NA	NA	6.05663	6.67624	0.619604	0.619604	0.121325
244939_at	ATCG00065	RPS12;RPS12A	4.08546	4.70488	0.619424	0.619424	0.52689
265355_at	AT2G16760	NA	2.4415	3.05924	0.617738	0.617738	0.00148254
255630_at	AT4G00700	NA	2.76687	3.38434	0.617465	0.617465	0.0709308
254573_at	AT4G19420	NA	3.89977	4.5172	0.617431	0.617431	0.00814182
256217_at	AT1G56320	NA	5.33189	5.94885	0.616967	0.616967	0.0169244
260448_at	AT1G72410	NA	4.80085	4.18417	-0.616679	0.616679	0.00232649
250445_at	AT5G10760	NA	1.46555	2.08142	0.615868	0.615868	0.0321635
266988_at	AT2G39310	JAL22	7.5892	8.20476	0.615552	0.615552	0.001296
257690_at	AT3G12830	NA	3.12951	3.7442	0.614691	0.614691	0.00503155
264463_at	AT1G10150	NA	6.28842	5.67401	-0.614417	0.614417	0.0125558
245692_at	AT5G04150	BHLH101	5.2931	4.67877	-0.614325	0.614325	0.124633
255266_at	AT4G05200	NA	3.94441	4.55857	0.614158	0.614158	0.0321422
256352_at	AT1G54970	ATPRP1	3.42486	4.03889	0.614031	0.614031	0.230235
265674_at	NA	NA	1.81239	2.42621	0.613823	0.613823	0.00964046
244983_at	ATCG00790	RPL16	7.08762	7.70125	0.613626	0.613626	0.451594
261806_at	AT1G30510	ATRFNR2	6.58659	7.19982	0.613232	0.613232	0.0617307
265656_at	AT2G13820	NA	5.84034	6.45276	0.612414	0.612414	0.0226181
249686_at	AT5G36140	CYP716A2	1.57733	2.1894	0.612065	0.612065	0.0274233
252612_at	AT3G45160	NA	7.16891	7.77985	0.610946	0.610946	0.00619824
247452_at	AT5G62430	CDF1	5.41429	4.80516	-0.60913	0.60913	0.0226771
255430_at	AT4G03320	tic20-IV	4.45963	5.06856	0.608934	0.608934	0.00051787
248820_at	AT5G47060	NA	3.92923	4.53814	0.608914	0.608914	0.0329513
249203_at	AT5G42590	CYP71A16	2.98761	3.59549	0.607881	0.607881	0.0490735
253582_at	AT4G30670	NA	5.68224	6.289	0.606759	0.606759	0.0363113
247553_at	AT5G60910	AGL8;FUL	1.94814	2.55489	0.606743	0.606743	0.0188115
264777_at	AT1G08630	THA1	3.60307	2.99637	-0.606701	0.606701	0.0238482
262105_at	AT1G02810	NA	3.19554	3.80214	0.606594	0.606594	0.02254
246502_at	AT5G16240	NA	3.25754	2.65095	-0.60659	0.60659	0.017577
245616_at	AT4G14480	NA	4.00134	3.39485	-0.60649	0.60649	0.0392562
249684_s_at	NA	NA	1.32589	1.93165	0.605768	0.605768	0.159043
265028_at	AT1G24530	NA	4.42463	5.03008	0.605453	0.605453	0.00986915
246652_at	AT5G35190	NA	2.28551	2.89028	0.604774	0.604774	0.037087
245383_at	AT4G17810	NA	5.56852	4.96401	-0.604518	0.604518	0.0147198
253285_at	AT4G34250	KCS16	4.86899	4.26617	-0.602821	0.602821	0.00450589
262516_at	AT1G17190	ATGSTU26;GSTU26	4.7464	5.34918	0.602782	0.602782	0.132726
255005_at	AT4G09990	NA	3.89696	4.49969	0.602726	0.602726	0.137437
257294_at	AT3G15570	NA	5.46727	4.86486	-0.602415	0.602415	0.00660319
261256_at	AT1G05760	RTM1	3.92089	4.52263	0.601744	0.601744	0.0301769
250365_at	AT5G11410	NA	1.34267	1.9444	0.601729	0.601729	0.0124369
253522_at	AT4G31290	NA	7.7187	7.11734	-0.601362	0.601362	0.0148246
262412_at	AT1G34760	GF14;GRF11	5.20648	4.60518	-0.601302	0.601302	0.0469113
265387_at	AT2G20670	NA	6.28552	5.68425	-0.601272	0.601272	0.212611
249208_at	AT5G42650	AOS;CYP74A	6.05662	5.45564	-0.600982	0.600982	0.0380908
247218_at	AT5G65010	ASN2	7.93252	7.33161	-0.600907	0.600907	0.0225168
256832_at	AT3G22880	ARLIM15;ATDMC1;DMC1	4.13449	4.73521	0.600719	0.600719	0.000226654
262131_at	AT1G02900	RALF1;RALFL1	6.21521	6.81525	0.600038	0.600038	0.00786108
249583_at	AT5G37770	CML24;TCH2	4.51201	5.11192	0.599907	0.599907	0.0194182
266170_at	AT2G39050	NA	5.26193	5.8615	0.599571	0.599571	0.0151994
261840_at	AT1G16070	AtTLP8	1.85957	2.458	0.598436	0.598436	0.0599138
267246_at	AT2G30250	AtWRKY25;WRKY25	3.3316	3.92995	0.598353	0.598353	0.0242969
252209_at	AT3G50400	NA	2.31293	2.91105	0.598114	0.598114	0.00657493
252698_at	AT3G43670	NA	3.04014	3.63752	0.597387	0.597387	0.00761895
266191_at	AT2G39040	NA	3.07785	3.67507	0.597217	0.597217	0.123274
252303_at	AT3G49210	NA	2.77816	3.37531	0.59715	0.59715	0.00575951
244903_at	ATMG00660	ORF149;ORF149	3.01188	3.60903	0.597149	0.597149	0.118738
258723_at	AT3G09600	NA	3.60942	3.01299	-0.596431	0.596431	0.0734542
266977_at	AT2G39420	NA	4.48856	5.08463	0.596065	0.596065	0.0249651
258586_s_at	NA	NA	2.28327	2.87798	0.594708	0.594708	0.149613
264522_at	AT1G10050	NA	2.22296	2.81699	0.594025	0.594025	0.0193108
247374_at	AT5G63190	NA	7.13174	6.54043	-0.591302	0.591302	0.0414953
249918_at	AT5G19240	NA	5.49008	6.08087	0.590783	0.590783	0.0147755
250217_at	AT5G14120	NA	8.64559	8.05547	-0.590117	0.590117	0.0454296
244990_s_at	NA	NA	1.64247	2.23235	0.589886	0.589886	0.30176
247469_at	AT5G62165	AGL42	1.27421	1.86375	0.589539	0.589539	0.00690674
265939_at	AT2G19650	NA	5.40648	4.81709	-0.589389	0.589389	0.0586789
251775_s_at	NA	NA	6.79828	6.20963	-0.588651	0.588651	0.0183474
262098_at	AT1G56170	ATHAP5B;HAP5B;NF-YC2	5.07767	4.48973	-0.587937	0.587937	0.0178896
260130_s_at	NA	NA	7.44426	8.03182	0.587559	0.587559	0.0162074
263467_at	AT2G31730	NA	3.5452	4.13264	0.587445	0.587445	0.00452402
258566_at	AT3G04110	ATGLR1.1;GLR1;GLR1.1	3.55649	4.1437	0.587205	0.587205	0.0112839
248392_at	AT5G52050	NA	3.05707	2.47076	-0.586304	0.586304	0.0417173
262133_at	AT1G78000	SEL1;SULTR1;2	5.632	6.21827	0.58627	0.58627	0.0202176
251625_at	AT3G57260	BG2;BGL2;PR-2;PR2	2.00389	2.58978	0.585895	0.585895	0.0789787
262454_at	AT1G11190	BFN1;ENDO1	3.28761	3.87315	0.585536	0.585536	0.0481747
266511_at	AT2G47680	NA	2.1359	2.72142	0.585521	0.585521	0.000750152
256459_at	AT1G36180	ACC2	1.94758	2.53257	0.584993	0.584993	0.0106207
253817_at	AT4G28310	NA	5.00983	5.59342	0.583588	0.583588	0.00315645
260741_at	AT1G15040	NA	3.37822	2.79464	-0.583579	0.583579	0.0324595
250669_at	AT5G06870	PGIP2	5.16168	4.57822	-0.583463	0.583463	0.0694422
247893_at	AT5G57980	RPB5C	2.52553	3.10893	0.583398	0.583398	0.0255449
246911_at	AT5G25810	tny	4.65343	4.07046	-0.582969	0.582969	0.004987
260011_at	AT1G68110	NA	3.02549	2.44285	-0.582643	0.582643	0.013537
245763_at	AT1G27850	NA	4.67346	4.09116	-0.582298	0.582298	0.0533533
246041_at	AT5G19290	NA	7.43128	6.84941	-0.581865	0.581865	0.00218354
254909_at	AT4G11210	NA	4.00026	4.582	0.581747	0.581747	0.128243
247605_at	AT5G60970	TCP5	3.63259	3.05126	-0.581332	0.581332	0.0209158
259398_at	AT1G17700	PRA1.F1	4.35225	3.77147	-0.58078	0.58078	0.0447751
265670_s_at	NA	NA	1.45893	2.03958	0.580655	0.580655	0.00886634
246072_at	AT5G20240	PI	2.86099	3.44155	0.580566	0.580566	0.0562139
246744_at	AT5G27760	NA	6.89674	7.47699	0.580252	0.580252	0.00717863
257074_at	AT3G19660	NA	4.27516	4.85508	0.579921	0.579921	0.00514894
258133_at	AT3G24500	ATMBF1C;MBF1C	5.12074	5.70032	0.579579	0.579579	0.0368781
258240_at	AT3G27660	OLE3;OLEO4	2.97506	3.55443	0.579364	0.579364	0.00209609
261099_at	AT1G62980	ATEXP18;ATEXPA18;ATHEXP;EXP18	3.35569	3.93494	0.579247	0.579247	0.142441
245336_at	AT4G16515	NA	5.20542	4.62701	-0.578403	0.578403	0.0312729
260261_at	AT1G68450	NA	3.11441	3.69217	0.57776	0.57776	0.0434625
252178_at	AT3G50750	NA	5.03906	4.46233	-0.576729	0.576729	0.00721192
247735_at	AT5G59440	ATTMPK.1;ATTMPK.2;ZEU1	6.01862	5.44203	-0.576589	0.576589	0.0761269
252364_at	AT3G48450	NA	2.49611	3.07175	0.57564	0.57564	0.00466601
253734_at	AT4G29180	NA	2.25826	2.8339	0.575632	0.575632	0.0785362
251643_at	AT3G57550	AGK2;GK-2	5.68976	6.26488	0.575118	0.575118	0.0171775
257947_at	AT3G21720	NA	5.61908	6.19387	0.574788	0.574788	0.317359
254688_at	AT4G13830	J20	6.8221	6.24742	-0.574677	0.574677	0.0351122
258067_at	AT3G25980	NA	4.32014	4.89458	0.574443	0.574443	0.00851776
253483_at	AT4G31910	NA	4.82285	5.39715	0.5743	0.5743	0.0264333
245678_at	AT1G56610	NA	4.31487	3.74071	-0.574157	0.574157	0.0130126
267503_at	AT2G45600	NA	3.84066	3.26693	-0.573736	0.573736	0.0609612
267118_at	AT2G32590	NA	3.10874	3.68226	0.573522	0.573522	0.129991
264597_at	AT1G04620	NA	5.57864	5.00537	-0.573266	0.573266	0.110015
259442_at	AT1G02310	NA	2.13102	2.70378	0.572767	0.572767	0.0197936
266316_at	AT2G27080	NA	2.89951	3.47207	0.572559	0.572559	0.0762407
258742_at	AT3G05800	NA	4.90328	4.33087	-0.572408	0.572408	0.0205875
250764_at	AT5G05960	NA	6.67969	7.25198	0.572296	0.572296	0.0394333
248636_at	NA	NA	2.94343	3.51557	0.57214	0.57214	0.266272
250937_at	AT5G03230	NA	5.35281	4.78101	-0.571799	0.571799	0.0209838
256781_at	AT3G13650	NA	4.58998	5.1615	0.571519	0.571519	0.0506525
254524_at	AT4G20000	NA	1.64611	2.21758	0.57147	0.57147	0.0111348
260444_at	AT1G68300	NA	6.16447	6.73553	0.571059	0.571059	0.0198668
260225_at	AT1G74590	ATGSTU10;GSTU10	2.22997	2.80005	0.570076	0.570076	0.0019564
248968_at	AT5G45280	NA	5.24753	5.81712	0.569597	0.569597	0.0141187
256128_at	AT1G18140	LAC1	2.52224	3.09174	0.569497	0.569497	0.0191487
253613_at	AT4G30320	NA	3.32509	3.89453	0.569437	0.569437	0.0205417
251640_at	AT3G57450	NA	5.91827	6.48768	0.569417	0.569417	0.00969919
265349_at	AT2G22610	NA	2.35829	2.92762	0.569333	0.569333	0.0352629
AFFX-PheX-5_at	NA	NA	2.43471	1.86548	-0.569226	0.569226	0.214572
257325_at	ATMG01220	ORF113;ORF113	2.69224	2.12379	-0.568449	0.568449	0.00363658
256409_at	AT1G66620	NA	2.36149	2.92972	0.568224	0.568224	0.0894285
260744_at	AT1G15010	NA	2.55346	1.98527	-0.568198	0.568198	0.0155617
265720_at	AT2G40110	NA	4.96061	5.52861	0.568	0.568	5.22788e-06
254767_s_at	NA	NA	3.54756	4.1153	0.567732	0.567732	0.000842583
245002_at	ATCG00270	PSBD	5.23153	5.79925	0.567723	0.567723	0.556034
249493_at	AT5G39080	NA	6.22018	5.65248	-0.567706	0.567706	0.000309766
245734_at	AT1G73480	NA	3.89404	3.32696	-0.56708	0.56708	0.0503045
261266_at	AT1G26770	AT-EXP10;ATEXP10;ATEXPA10;ATHEXP;EXP10	6.36184	5.79496	-0.566877	0.566877	0.0492638
255825_at	AT2G40475	NA	5.3105	4.74488	-0.565619	0.565619	0.0262975
267036_at	AT2G38465	NA	3.63366	4.19913	0.565462	0.565462	0.00827469
264988_at	AT1G27140	ATGSTU14;GST13	3.01849	3.58319	0.5647	0.5647	0.0210392
263179_at	AT1G05710	NA	3.83758	4.40206	0.56448	0.56448	0.0254393
248164_at	AT5G54490	PBP1	1.58825	2.15229	0.564048	0.564048	0.00837599
249809_at	AT5G23910	NA	2.26327	2.82714	0.563868	0.563868	0.0329437
260556_at	AT2G43620	NA	2.09955	2.66234	0.562788	0.562788	0.00796881
248625_at	AT5G48880	KAT5;PKT1;PKT2	5.59582	6.1584	0.562573	0.562573	0.0958764
251975_at	AT3G53230	NA	4.05018	4.61228	0.562099	0.562099	0.0119738
247199_at	AT5G65210	TGA1;TGA1	5.48144	6.0432	0.561762	0.561762	0.00778694
245904_at	AT5G11110	ATSPS2F;KNS2;SPS1	4.07721	4.63765	0.560436	0.560436	0.101325
261315_at	AT1G53170	ATERF-8;ATERF8;ERF8	5.46865	4.90881	-0.559839	0.559839	0.00889524
249464_at	AT5G39710	EMB2745	3.47125	2.91145	-0.559796	0.559796	0.0834251
266916_at	AT2G45860	NA	4.69905	5.25854	0.559493	0.559493	0.0594807
258537_at	AT3G04210	NA	2.41241	2.97162	0.55921	0.55921	0.0523244
244940_at	NA	NA	7.27096	7.82981	0.558848	0.558848	0.525576
266656_at	AT2G25900	ATCTH	7.12565	6.56711	-0.558537	0.558537	0.0241155
260030_at	AT1G68880	AtbZIP	1.8174	2.37553	0.558125	0.558125	0.0590353
262045_at	AT1G80240	NA	4.73084	5.28895	0.558111	0.558111	0.0977448
254153_at	AT4G24450	ATGWD2;GWD3;PWD	2.85938	3.41678	0.557399	0.557399	0.0221834
250059_at	AT5G17820	NA	5.8771	6.43438	0.557281	0.557281	0.107275
255695_at	AT4G00080	UNE11	3.88677	4.44393	0.557163	0.557163	0.168059
259839_at	AT1G52190	NA	6.96684	6.40987	-0.556967	0.556967	0.171414
264690_at	AT1G70060	SNL4	4.12144	3.5648	-0.55664	0.55664	0.0613223
247727_at	AT5G59490	NA	2.09381	2.65008	0.556271	0.556271	0.00848268
256294_at	AT1G69450	NA	4.7732	5.32904	0.555839	0.555839	0.0252036
263972_at	AT2G42760	NA	3.81464	4.37035	0.555711	0.555711	0.0249122
266172_at	AT2G39010	PIP2;6;PIP2E	9.27001	8.71482	-0.55519	0.55519	0.0384437
245660_at	AT1G28240	NA	3.76152	4.3165	0.554987	0.554987	0.0390692
250474_at	AT5G10230	ANN7;AnnAt7	2.81136	3.36617	0.554804	0.554804	0.11883
259878_at	AT1G76790	NA	7.20078	7.75524	0.554462	0.554462	0.0168933
257267_at	AT3G15030	MEE35;TCP4	4.29221	3.73818	-0.554033	0.554033	0.00637774
255794_at	AT2G33480	ANAC041	4.2179	4.77183	0.55393	0.55393	0.00669811
248385_at	AT5G51910	NA	4.1681	3.6145	-0.553592	0.553592	0.00553321
251499_at	AT3G59100	ATGSL11;gsl11	3.07529	3.62889	0.553592	0.553592	0.0793112
246373_at	AT1G51860	NA	2.50758	3.06067	0.553089	0.553089	0.0398094
265058_s_at	NA	NA	3.15394	2.60089	-0.553049	0.553049	0.251476
245830_at	AT1G57790	NA	4.5538	4.00105	-0.552753	0.552753	0.0116351
255682_at	AT4G00560	NA	5.75631	5.20395	-0.552357	0.552357	0.0383773
254387_at	AT4G21850	NA	6.75545	7.30778	0.552332	0.552332	0.0403098
255554_at	AT4G01897	NA	4.4102	4.96231	0.552109	0.552109	0.0669455
246270_at	AT4G36500	NA	5.01338	5.56518	0.551799	0.551799	5.8201e-05
262637_at	AT1G06640	NA	6.79083	7.34245	0.551619	0.551619	0.0113466
258869_at	AT3G03090	AtVGT1	4.10565	3.55426	-0.55139	0.55139	0.0400214
267010_at	AT2G39250	SNZ	3.85778	3.30794	-0.549846	0.549846	0.0397583
245137_at	AT2G45460	NA	2.98559	3.5353	0.549705	0.549705	0.130125
252572_at	AT3G45290	ATMLO3;MLO3	3.07127	2.52229	-0.548983	0.548983	0.0400566
259308_at	AT3G05180	NA	5.65	5.10104	-0.548964	0.548964	0.00346364
244989_s_at	NA	NA	3.29217	3.84084	0.548678	0.548678	0.453642
254415_at	AT4G21326	ATSBT3.12	1.94289	2.49137	0.548481	0.548481	0.0837746
266313_at	AT2G26980	CIPK3;SnRK3.17	6.72146	6.17367	-0.547792	0.547792	0.00553174
245306_at	AT4G14690	ELIP2	5.50037	6.04805	0.547688	0.547688	0.147131
266658_at	AT2G25735	NA	2.53406	3.08124	0.54718	0.54718	0.0165332
261999_at	AT1G33800	NA	3.45529	4.00232	0.547034	0.547034	0.148662
256877_at	AT3G26470	NA	3.80579	4.35264	0.546851	0.546851	0.0290415
264783_at	AT1G08650	PPCK1	4.51046	3.96377	-0.54669	0.54669	0.0742189
261949_at	AT1G64670	BDG1	5.70164	5.15497	-0.546667	0.546667	0.00585348
256285_at	AT3G12510	NA	2.4844	3.02928	0.544887	0.544887	0.00955533
254120_at	AT4G24570	NA	3.17522	3.7191	0.543877	0.543877	0.0080742
262357_at	AT1G73040	NA	2.13116	2.67502	0.543863	0.543863	0.179514
252232_at	AT3G49760	AtbZIP5	2.90746	3.45015	0.542687	0.542687	0.0411246
245725_at	AT1G73370	ATSUS6;SUS6	2.57924	3.12189	0.542647	0.542647	0.0182086
256864_at	AT3G23890	ATTOPII;TOPII	4.05631	4.59862	0.542312	0.542312	0.0182337
248623_at	AT5G49170	NA	3.08661	2.54508	-0.541527	0.541527	0.0148674
256503_at	AT1G75250	ATRL6;ATRL6	3.66119	3.12151	-0.539687	0.539687	0.07239
263552_x_at	AT2G24980	NA	3.35501	3.89461	0.539595	0.539595	0.045277
256537_at	AT1G33340	NA	2.91473	2.37537	-0.539356	0.539356	0.00323542
267018_at	AT2G39140	SVR1	4.96358	4.42477	-0.538813	0.538813	0.010574
253246_at	AT4G34600	NA	4.4195	4.95819	0.538695	0.538695	0.137481
263264_at	AT2G38810	HTA8	4.44933	4.98785	0.538518	0.538518	0.067854
251545_at	AT3G58810	ATMTPA2;MTP3;MTPA2	4.24871	4.7871	0.538392	0.538392	0.0306971
265649_at	AT2G27510	ATFD3	7.2163	7.75456	0.538258	0.538258	0.0116821
248327_at	AT5G52750	NA	1.59532	2.13277	0.537451	0.537451	0.0296536
257512_at	AT1G35250	NA	4.97635	5.51378	0.537435	0.537435	0.0387515
258242_at	AT3G27640	NA	1.68012	2.21749	0.537366	0.537366	0.00446867
263250_at	AT2G31390	NA	6.58511	7.12236	0.537255	0.537255	0.0570202
244977_at	ATCG00730	PETD	2.06607	2.6031	0.537027	0.537027	0.332184
264832_at	AT1G03660	NA	2.55196	3.08891	0.536943	0.536943	0.0386893
261608_at	AT1G49650	NA	5.5354	4.99854	-0.536857	0.536857	0.113542
252938_at	AT4G39190	NA	1.96324	2.50006	0.536819	0.536819	0.113878
254024_at	AT4G25780	NA	5.69786	5.16137	-0.536488	0.536488	0.011246
266984_at	AT2G39570	NA	8.46764	7.93143	-0.536207	0.536207	0.126058
263478_at	AT2G31880	NA	5.18845	5.7246	0.536151	0.536151	0.175047
248016_at	AT5G56380	NA	3.76134	3.22545	-0.535887	0.535887	0.119285
267389_at	AT2G44460	BGLU28	2.38828	1.85294	-0.535336	0.535336	0.0521292
258791_at	AT3G04720	HEL;PR-4;PR4	7.63506	8.16981	0.534743	0.534743	0.0146044
253244_at	AT4G34580	COW1;SRH1	2.26428	2.79868	0.5344	0.5344	0.0456961
248169_at	AT5G54610	ANK	1.37473	1.90903	0.534306	0.534306	0.123078
249214_at	AT5G42720	NA	5.25448	5.78829	0.53381	0.53381	0.0304
263681_at	AT1G26840	ATORC6;ORC6	2.32846	2.86118	0.532718	0.532718	0.031824
257247_at	AT3G24140	FMA	4.09204	3.55946	-0.532575	0.532575	0.00465468
247094_at	AT5G66280	GMD1	3.28476	3.81725	0.53249	0.53249	0.09713
265823_at	AT2G35760	NA	3.83218	4.3638	0.531615	0.531615	0.00468518
257250_at	AT3G24120	NA	5.52038	4.98903	-0.531354	0.531354	0.00768408
247326_at	AT5G64110	NA	4.68775	4.15654	-0.531204	0.531204	0.0602323
248761_at	AT5G47635	NA	2.39392	2.92496	0.531044	0.531044	0.171106
250230_at	AT5G13900	NA	3.28829	3.81908	0.530791	0.530791	0.0387433
264731_at	AT1G62150	NA	4.1395	3.60896	-0.530548	0.530548	0.00135818
263536_at	AT2G25000	ATWRKY60;WRKY60	3.22557	3.75605	0.53048	0.53048	0.067851
258158_at	AT3G17790	ATACP5;ATPAP17;PAP17;ATACP5;ATPAP17;PAP17	5.15469	4.62431	-0.530374	0.530374	0.0622268
246090_at	AT5G20520	WAV2	7.3854	6.85509	-0.530314	0.530314	0.0125458
262312_at	AT1G70830	MLP28;MLP28;MLP28	7.5157	6.98541	-0.53029	0.53029	0.0215759
252340_at	AT3G48920	AtMYB45	2.31191	2.84158	0.52967	0.52967	0.0692178
247310_at	AT5G63950	CHR24	2.46874	2.99811	0.529366	0.529366	0.0815329
252691_at	AT3G44050	NA	1.76907	2.2981	0.529035	0.529035	0.0937777
245093_at	NA	NA	4.16153	3.63252	-0.529011	0.529011	0.00942321
248415_at	AT5G51620	NA	3.27306	3.8018	0.528733	0.528733	0.0126747
267388_at	AT2G44450	BGLU15	4.46292	4.99145	0.528527	0.528527	0.0135324
250676_at	AT5G06320	NHL3	5.85892	6.38742	0.528502	0.528502	0.00433107
253571_at	AT4G31000	NA	2.05422	2.58251	0.528284	0.528284	0.124194
247116_at	AT5G65970	ATMLO10;MLO10	2.44302	2.97108	0.528058	0.528058	0.0769007
249035_at	AT5G44190	ATGLK2;GLK2;GPRI2	7.45428	6.92633	-0.527957	0.527957	0.006013
258156_at	AT3G18050	NA	7.51629	6.98836	-0.527923	0.527923	0.00197686
256073_at	AT1G18100	E12A11	1.79211	2.31997	0.527869	0.527869	0.0506315
246238_at	AT4G36670	NA	4.35506	3.82783	-0.527234	0.527234	0.143829
267008_at	AT2G39350	NA	3.70489	4.23127	0.52638	0.52638	0.0194795
250433_at	AT5G10400	NA	6.76896	7.29504	0.526086	0.526086	0.00425845
267645_at	AT2G32860	BGLU33;BGLU33	4.40558	4.93055	0.524967	0.524967	0.038355
259373_at	AT1G69160	NA	5.43361	4.90878	-0.524837	0.524837	0.0155667
255774_at	AT1G18620	NA	5.75802	5.23337	-0.524654	0.524654	0.0859692
259550_at	AT1G35230	AGP5	1.606	2.13032	0.524325	0.524325	0.0501955
258946_at	AT3G10650	NA	3.74632	3.22216	-0.524163	0.524163	0.028814
249729_at	AT5G24410	NA	2.18181	2.70524	0.523424	0.523424	0.110148
253113_at	AT4G35985	NA	3.22153	3.7444	0.52287	0.52287	0.0241601
254385_s_at	NA	NA	5.0487	5.57156	0.522851	0.522851	0.182772
252833_at	AT4G40090	AGP3;AGP3	3.5503	4.07299	0.522687	0.522687	0.190998
250537_at	AT5G08565	NA	3.21504	3.73771	0.522669	0.522669	0.0389805
248142_at	AT5G55040	NA	4.08326	3.56092	-0.522334	0.522334	0.0361237
252273_at	AT3G49660	NA	3.33193	2.80986	-0.522064	0.522064	0.113352
AFFX-DapX-5_at	NA	NA	1.92387	1.40261	-0.521256	0.521256	0.104242
258321_at	AT3G22840	ELIP;ELIP1	5.20838	5.72954	0.521155	0.521155	0.0701668
266371_at	AT2G41410	NA	6.49803	7.01898	0.520955	0.520955	0.00321102
251644_at	AT3G57540	NA	3.41736	3.93824	0.520878	0.520878	0.128232
250842_at	AT5G04490	VTE5	7.22438	6.70352	-0.520865	0.520865	0.0038174
265253_at	AT2G02020	NA	3.22	3.74042	0.520417	0.520417	0.118205
249326_at	AT5G40840	AtRAD21.1;SYN2	1.51745	2.03755	0.520102	0.520102	0.00382004
264636_at	AT1G65490	NA	7.34996	7.86999	0.520026	0.520026	0.0119535
265584_at	AT2G20180	PIF1;PIL5;PIF1;PIL5;PIF1;PIL5	3.94946	3.4296	-0.519859	0.519859	0.0121581
265118_at	AT1G62660	NA	6.87497	7.394	0.519033	0.519033	0.0206566
264000_at	AT2G22500	ATPUMP5;UCP5	4.3393	4.85802	0.518717	0.518717	0.00779277
247634_at	AT5G60520	NA	2.6214	3.13998	0.518578	0.518578	0.112706
257671_at	AT3G20450	NA	2.98092	3.49942	0.518509	0.518509	0.0158411
260375_at	AT1G73950	NA	3.41042	2.89256	-0.517856	0.517856	0.0871879
264079_at	AT2G28490	NA	2.58304	3.1008	0.517768	0.517768	0.301057
254648_at	AT4G18550	NA	2.23282	2.75058	0.517764	0.517764	0.0384883
265161_at	AT1G30900	NA	3.30996	3.82763	0.517669	0.517669	0.0127869
246487_at	AT5G16030	NA	7.50688	6.98924	-0.517634	0.517634	0.0710541
249006_at	AT5G44660	NA	3.91532	3.39785	-0.51747	0.51747	0.0516462
246028_at	AT5G21170	NA	7.10762	6.59025	-0.517368	0.517368	0.0501717
261749_at	AT1G76180	ERD14	7.77993	8.29729	0.517364	0.517364	0.00561183
248683_at	AT5G48490	NA	8.42345	7.90633	-0.517123	0.517123	0.0751377
260353_at	AT1G69230	SP1L2	3.1654	3.68219	0.516791	0.516791	0.307029
262703_at	AT1G16510	NA	3.45313	3.9695	0.516379	0.516379	0.00347559
265722_at	AT2G40100	LHCB4.3	6.81609	7.33238	0.516285	0.516285	0.0605675
257396_at	AT2G20875	EPF1	4.33193	3.81575	-0.516173	0.516173	0.0123872
245250_at	AT4G17490	ATERF6;ERF-6-6	2.41927	2.93542	0.516143	0.516143	0.118437
262804_at	AT1G20880	NA	3.66493	3.14891	-0.516014	0.516014	0.00244809
267618_at	AT2G26760	CYCB1;4	4.12971	4.64567	0.515961	0.515961	0.0197979
251039_at	AT5G02020	NA	5.91825	5.4025	-0.515753	0.515753	0.0127837
251889_at	AT3G54080	NA	4.80679	4.2911	-0.51569	0.51569	0.00605325
252199_at	AT3G50270	NA	5.47728	4.96195	-0.515335	0.515335	0.00851985
262120_at	AT1G02950	ATGSTF4;GST31	3.12049	3.63582	0.515323	0.515323	0.0547633
259297_at	AT3G05360	AtRLP30	1.69477	2.21008	0.515316	0.515316	0.00644082
256277_at	AT3G12120	FAD2	10.4183	9.90304	-0.515292	0.515292	0.0270683
257679_at	AT3G20470	ATGRP-5;GRP-5;GRP5	3.68007	4.19491	0.514842	0.514842	0.0213014
261027_at	AT1G01340	ACBK1;ATCNGC10;CNGC10	2.33384	2.84867	0.514832	0.514832	0.0463173
257644_at	AT3G25780	AOC3	2.04868	2.56335	0.514661	0.514661	0.0725688
264674_at	AT1G09815	POLD4	6.75672	7.27132	0.514596	0.514596	0.0151247
267344_at	AT2G44230	NA	4.67822	4.1645	-0.513725	0.513725	0.0404467
246114_at	AT5G20250	DIN10	9.36375	8.85139	-0.512361	0.512361	0.1448
247318_at	AT5G63990	NA	3.50594	4.01801	0.512076	0.512076	0.0537634
249271_at	AT5G41790	CIP1	5.12758	5.63923	0.511654	0.511654	0.240029
264240_at	AT1G54820	NA	6.12259	5.61098	-0.511612	0.511612	0.000349357
261080_at	AT1G07370	PCNA1	5.99228	6.50346	0.511185	0.511185	0.0166663
248839_at	AT5G46690	bHLH071	4.30541	3.79456	-0.510845	0.510845	0.103553
257300_at	AT3G28080	NA	3.95823	4.46818	0.509948	0.509948	0.0254729
252661_at	AT3G44450	NA	5.31616	5.82598	0.509822	0.509822	0.143804
247765_at	NA	NA	4.79706	5.30687	0.509806	0.509806	0.0482974
247210_at	AT5G65020	ANNAT2	7.13803	7.64724	0.509205	0.509205	0.0244154
260205_at	AT1G70700	JAZ9;TIFY7	6.61953	6.11095	-0.508587	0.508587	0.0173485
259171_at	AT3G03590	NA	3.69039	3.18185	-0.508541	0.508541	0.0382861
249063_at	AT5G44110	ATNAP2;ATPOP1;POP1	6.0123	6.51992	0.507621	0.507621	0.0558904
266517_at	AT2G35120	NA	6.87768	7.38526	0.507582	0.507582	0.0740771
258983_at	AT3G08860	NA	1.78703	2.29443	0.507396	0.507396	0.0569608
247794_at	AT5G58670	ATPLC;ATPLC1;PLC1	2.9105	3.41786	0.507361	0.507361	0.116634
249134_at	AT5G43150	NA	6.50669	7.01343	0.50674	0.50674	0.0167099
262548_at	AT1G31280	37469	2.49442	3.00053	0.506109	0.506109	0.162945
263239_at	AT2G16570	ATASE;ATASE1	3.4219	3.92696	0.505062	0.505062	0.0725164
266365_at	AT2G41220	GLU2	4.92519	5.43014	0.504947	0.504947	0.0610979
262259_s_at	NA	NA	5.49681	6.0017	0.504887	0.504887	0.0312271
264763_at	AT1G61450	NA	2.14063	2.6454	0.504779	0.504779	0.0320576
254304_at	AT4G22270	NA	3.30549	2.80116	-0.504328	0.504328	0.00424787
263133_at	AT1G78450	NA	3.13324	3.63716	0.503923	0.503923	0.043621
255818_at	AT2G33570	NA	4.14937	4.65283	0.503465	0.503465	0.157579
261448_at	AT1G21140	NA	2.99323	3.49667	0.50344	0.50344	0.191976
247984_s_at	NA	NA	2.63755	3.14081	0.503265	0.503265	0.0743218
258879_at	AT3G03270	NA	4.62984	5.13284	0.503	0.503	0.06495
255578_at	AT4G01450	NA	4.44631	4.94906	0.50275	0.50275	0.0849304
248394_at	AT5G52070	NA	3.97976	3.47782	-0.501937	0.501937	0.0273646
256883_at	AT3G26440	NA	3.83529	4.33691	0.501628	0.501628	0.00366763
255501_at	AT4G02400	NA	3.72712	4.22858	0.501452	0.501452	0.0912443
246346_at	AT3G56810	NA	3.4116	2.91031	-0.501281	0.501281	0.0912797
250043_at	AT5G18430	NA	3.00739	2.50655	-0.500841	0.500841	0.142816
248021_at	AT5G56500	NA	4.72646	5.22667	0.500206	0.500206	0.0553712
257226_at	AT3G27880	NA	4.33712	4.8372	0.500077	0.500077	0.00781634
254609_at	AT4G18970	NA	6.7721	6.2722	-0.4999	0.4999	0.0330244
251304_at	AT3G61990	NA	6.09875	6.5985	0.499745	0.499745	0.0727184
246919_at	AT5G25460	NA	8.8611	8.36168	-0.499422	0.499422	0.026362
259040_at	AT3G09270	ATGSTU8	6.75305	7.25225	0.499198	0.499198	0.00948652
252419_at	AT3G47510	NA	4.93392	5.43299	0.499065	0.499065	0.00877008
257174_at	AT3G27190	NA	4.49581	4.99365	0.497834	0.497834	0.00760283
256605_at	AT3G32940	NA	3.76144	3.26429	-0.497148	0.497148	0.0201137
258000_at	AT3G28940	NA	7.93668	8.4335	0.496814	0.496814	0.0052129
245008_at	ATCG00360	YCF3	6.35302	6.84977	0.496749	0.496749	0.351965
262933_at	AT1G65840	ATPAO4;PAO4	5.73218	6.22891	0.496727	0.496727	0.0127036
265334_at	AT2G18370	NA	6.29276	6.78934	0.496588	0.496588	0.00797241
264091_at	AT1G79110	NA	5.60494	6.10141	0.496465	0.496465	0.0481356
258002_at	AT3G28930	AIG2	3.79966	4.29592	0.496255	0.496255	0.142743
250090_at	AT5G17330	GAD;GAD1	6.88104	7.37727	0.496239	0.496239	0.0221385
255670_at	AT4G00335	RHB1A;RHB1A	4.70866	4.21264	-0.496023	0.496023	0.0389699
266078_at	AT2G40670	ARR16;RR16	1.73792	2.23393	0.496008	0.496008	0.0134401
251057_at	AT5G01780	NA	3.47266	3.9686	0.495936	0.495936	5.04027e-07
253054_at	AT4G37580	COP3;HLS1;UNS2	2.67584	2.18019	-0.495651	0.495651	0.0315442
263570_at	AT2G27150	AAO3	3.0431	3.53852	0.495424	0.495424	0.0834529
261086_at	AT1G17460	TRFL3	2.56974	3.06506	0.495322	0.495322	0.056397
252437_at	AT3G47380	NA	2.67395	2.17865	-0.495297	0.495297	0.0403549
258075_at	AT3G25900	ATHMT-1;HMT-1;ATHMT-1;HMT-1	3.86274	4.35803	0.495293	0.495293	0.0215084
247800_at	AT5G58570	NA	5.19627	4.70147	-0.494804	0.494804	0.142955
244944_s_at	NA	NA	3.16439	3.65917	0.494779	0.494779	0.236789
256078_at	AT1G20670	NA	3.50847	3.01371	-0.494761	0.494761	0.0212883
255111_at	AT4G08780	NA	2.02812	2.52288	0.494761	0.494761	0.116354
262285_at	AT1G68680	NA	5.14376	5.63846	0.494694	0.494694	0.0538145
258552_at	AT3G07010	NA	6.05001	5.55561	-0.4944	0.4944	0.00369229
266882_at	AT2G44670	NA	7.13624	7.63057	0.494323	0.494323	0.0277088
262108_at	AT1G02740	NA	3.60841	3.11409	-0.494316	0.494316	0.0051327
257761_at	AT3G23090	NA	3.83211	4.3262	0.494092	0.494092	0.0470494
254820_s_at	NA	NA	8.19147	8.68488	0.493406	0.493406	0.106108
246229_at	AT4G37160	sks15	2.06256	2.55587	0.493311	0.493311	0.0842365
264580_at	AT1G05340	NA	5.33105	5.82423	0.493175	0.493175	0.0268854
257645_at	AT3G25790	NA	2.39412	2.8871	0.492981	0.492981	0.164426
245739_at	AT1G44110	CYCA1;1	4.33566	4.8285	0.492847	0.492847	0.0647353
253500_at	AT4G31920	ARR10	4.64456	5.13725	0.492694	0.492694	0.010724
253875_at	AT4G27520	NA	8.1526	7.66013	-0.492477	0.492477	0.00785201
248239_at	AT5G53920	NA	3.01649	2.52411	-0.492383	0.492383	0.0305773
254175_at	AT4G24050	NA	3.53321	3.04113	-0.492078	0.492078	0.0267178
266614_at	AT2G14910	NA	9.16051	8.66903	-0.491485	0.491485	0.0509883
262376_at	AT1G72970	EDA17;HTH	7.43657	6.94535	-0.491218	0.491218	0.0302075
258263_at	AT3G15780	NA	5.38487	4.89394	-0.490934	0.490934	0.0161893
245005_at	ATCG00330	RPS14	2.5863	3.07712	0.490821	0.490821	0.310798
266941_at	AT2G18980	NA	5.84186	6.33251	0.490645	0.490645	0.0839468
265006_at	AT1G61570	TIM13	6.25099	6.74124	0.490249	0.490249	0.0216636
263535_at	AT2G24970	NA	2.07255	2.56264	0.490084	0.490084	0.00994111
251066_at	AT5G01880	NA	4.11006	3.62017	-0.489896	0.489896	0.0283423
266920_at	AT2G45750	NA	3.8056	4.29536	0.489762	0.489762	0.0362906
251181_at	AT3G62820	NA	5.20506	4.71559	-0.48947	0.48947	0.000125862
259871_at	AT1G76800	NA	3.40465	3.89354	0.48889	0.48889	0.0915094
246313_at	AT1G31920	NA	5.02911	4.5403	-0.488807	0.488807	0.0644884
259952_at	AT1G71400	AtRLP12	2.5094	2.99811	0.488706	0.488706	0.0226231
252427_at	AT3G47640	NA	4.83383	4.34569	-0.488137	0.488137	0.0394436
262830_at	AT1G14700	ATPAP3;PAP3;ATPAP3;PAP3	5.98666	5.49877	-0.487893	0.487893	0.0748808
261834_at	AT1G10640	NA	5.36785	4.88008	-0.487776	0.487776	0.00127865
261480_at	AT1G14280	PKS2	6.24163	5.75459	-0.487045	0.487045	0.0947399
251575_at	AT3G58120	ATBZIP61;BZIP61	5.83328	5.34656	-0.486715	0.486715	0.0698171
250469_at	AT5G10130	NA	4.45821	4.94466	0.486447	0.486447	0.194742
266980_at	AT2G39390	NA	6.43681	6.92265	0.485839	0.485839	0.0437511
245343_at	AT4G15830	NA	4.54297	5.02843	0.48546	0.48546	0.00118342
248940_at	AT5G45400	NA	2.13106	2.6164	0.485337	0.485337	0.0805747
247425_at	AT5G62550	NA	3.62335	4.10866	0.485312	0.485312	0.0338259
266532_at	AT2G16890	NA	3.55228	4.03743	0.485153	0.485153	0.111959
267062_at	AT2G32600	NA	4.83464	4.34998	-0.484652	0.484652	0.119723
266324_at	AT2G46710	NA	5.69636	5.21177	-0.484588	0.484588	0.0444218
255148_at	AT4G08470	MAPKKK10	2.6645	3.14876	0.484256	0.484256	0.0460809
245278_at	AT4G17730	ATSYP23;SYP23	7.20961	6.72551	-0.484102	0.484102	0.0540223
263785_at	AT2G46390	NA	5.72184	6.20594	0.484098	0.484098	0.00901791
260035_at	AT1G68850	NA	3.01899	3.50299	0.484002	0.484002	0.0509107
261769_at	AT1G76100	PETE1	9.36493	8.88097	-0.48396	0.48396	0.0181081
255236_at	AT4G05520	ATEHD2;ATEHD2	3.94017	4.42398	0.483806	0.483806	0.181407
253617_at	AT4G30410	NA	4.17471	3.69096	-0.483754	0.483754	0.0179101
258089_at	AT3G14740	NA	3.99451	4.47822	0.483703	0.483703	0.0199544
266240_at	AT2G29580	NA	3.37742	2.89384	-0.483585	0.483585	0.10577
263946_at	AT2G36000	NA	5.56594	5.08263	-0.483308	0.483308	0.00544249
260676_at	AT1G19450	NA	6.20548	6.6883	0.482819	0.482819	0.0323606
250992_at	AT5G02260	ATEXP9;ATEXPA9;ATHEXP;EXP9	4.38801	4.87076	0.482749	0.482749	0.0329572
249600_s_at	NA	NA	1.88802	2.37051	0.482486	0.482486	0.0739548
264116_at	AT2G31320	ATPARP2;PARP2	3.3725	3.85493	0.482429	0.482429	0.131476
250029_at	AT5G18200	NA	5.01973	4.53752	-0.482201	0.482201	0.0639643
248285_at	AT5G52960	NA	6.62201	6.1401	-0.481909	0.481909	0.00726908
246403_at	AT1G57590	NA	4.09062	4.57232	0.481699	0.481699	0.115739
248092_at	AT5G55170	ATSUMO3;SUM3;SUMO;SUMO3	2.7009	3.18252	0.481619	0.481619	0.0174702
266513_at	AT2G47700	NA	5.57	5.0884	-0.481607	0.481607	0.0759283
254140_at	AT4G24610	NA	4.30875	4.7903	0.481544	0.481544	0.0203847
254846_at	AT4G11830	PLDGAMMA2	3.44387	3.92532	0.48145	0.48145	0.0350397
261772_at	AT1G76240	NA	4.97599	5.45687	0.480879	0.480879	0.0164104
254571_at	AT4G19370	NA	2.34049	2.82104	0.480544	0.480544	0.0599344
250541_at	AT5G09520	NA	4.38873	4.86906	0.480323	0.480323	0.138302
262444_at	AT1G47480	NA	3.3115	3.79173	0.480227	0.480227	0.137149
266059_at	AT2G40765	NA	6.73554	7.21571	0.480161	0.480161	0.0214827
260430_at	AT1G68200	NA	2.14476	2.62477	0.48001	0.48001	0.0503206
249372_at	AT5G40760	G6PD6	4.96233	5.44197	0.479638	0.479638	0.0104168
261450_s_at	NA	NA	1.27993	1.7594	0.479473	0.479473	0.0104582
255012_at	AT4G10030	NA	4.41611	3.93711	-0.478996	0.478996	0.0105068
255786_at	AT1G19670	ATCLH1;ATHCOR1;CORI1	7.11892	6.6402	-0.478719	0.478719	0.0077165
245385_at	AT4G14020	NA	4.99017	5.46868	0.47851	0.47851	0.0965343
252625_at	AT3G44750	ATHD2A;HD2A;HDA3;HDT1	6.41133	6.88983	0.478503	0.478503	0.154377
246255_at	AT4G36650	ATPBRP	3.44282	2.96446	-0.478368	0.478368	0.0701891
253857_at	AT4G27990	NA	7.36069	6.88248	-0.478211	0.478211	0.0267442
250018_at	AT5G18150	NA	5.83707	6.31505	0.477983	0.477983	0.00111604
249895_at	AT5G22500	FAR1	4.2683	4.74616	0.477865	0.477865	0.0299673
260074_at	AT1G73640	AtRABA6a	3.32303	3.80084	0.47781	0.47781	0.0230374
255071_at	NA	NA	3.91621	3.43857	-0.477635	0.477635	0.061306
252570_at	AT3G45300	ATIVD;IVD	5.92365	5.44602	-0.47763	0.47763	0.112315
257389_at	AT2G17970	NA	3.79208	3.31472	-0.477359	0.477359	0.0933408
245757_at	AT1G35140	EXL7;PHI-1	2.82472	3.30202	0.477302	0.477302	0.0494743
263718_at	AT2G13570	NF-YB7	1.93769	2.41484	0.47715	0.47715	0.148726
266827_at	AT2G22920	SCPL12;SCPL12	2.00657	2.48348	0.476914	0.476914	0.0174715
253684_at	AT4G29690	NA	2.86979	3.3467	0.476913	0.476913	0.0859064
263960_at	AT2G36200	NA	3.96761	4.44405	0.476435	0.476435	0.0395533
262635_at	AT1G06570	HPD;PDS1	6.76999	6.29398	-0.476012	0.476012	0.00409347
246595_at	AT5G14780	FDH	8.36779	7.89191	-0.475874	0.475874	0.056871
261240_at	AT1G32940	ATSBT3.5;SBT3.5	3.15754	3.63331	0.475776	0.475776	0.0455966
263505_s_at	NA	NA	1.69343	1.21793	-0.475507	0.475507	0.015774
260392_at	AT1G74030	NA	5.06967	5.54516	0.475494	0.475494	0.0314374
248581_at	AT5G49900	NA	3.87101	4.34643	0.475423	0.475423	0.0421943
257066_at	AT3G18280	NA	6.14548	6.6207	0.475218	0.475218	0.0580126
AFFX-Athal-25SrRNA_s_at	NA	NA	8.71276	8.23774	-0.475024	0.475024	0.366002
255285_at	AT4G04630	NA	3.10128	2.62627	-0.475016	0.475016	0.00103725
266866_at	AT2G29940	ATPDR3;PDR3	2.31249	1.83781	-0.474679	0.474679	0.0184833
262063_at	AT1G80000	NA	4.67244	4.198	-0.474446	0.474446	0.0493223
255604_at	AT4G01080	NA	3.62761	3.1532	-0.474408	0.474408	0.00531352
251370_at	AT3G60450	NA	5.6508	6.12492	0.474118	0.474118	0.0437615
259731_at	AT1G77460	NA	3.99346	3.51937	-0.474092	0.474092	0.178201
261899_at	AT1G80820	CCR2	2.41756	2.89161	0.474052	0.474052	0.129664
257952_at	AT3G21770	NA	6.06397	6.53747	0.473501	0.473501	0.0893911
262378_at	AT1G72830	ATHAP2C;HAP2C;NF-YA3	3.05785	3.53124	0.473386	0.473386	0.0719897
253104_at	AT4G36010	NA	2.56505	3.03832	0.473271	0.473271	0.0730011
253627_at	AT4G30650	NA	6.39727	6.87024	0.47297	0.47297	0.132966
252877_at	AT4G39630	NA	2.07721	2.55016	0.472949	0.472949	0.0438083
255607_at	AT4G01130	NA	4.73337	4.26064	-0.472723	0.472723	0.00142098
266770_at	AT2G03090	ATEXP15;ATEXPA15;ATHEXP;EXP15	7.12869	6.65625	-0.472444	0.472444	0.0160858
262089_s_at	NA	NA	4.47232	4.00007	-0.472249	0.472249	0.0074499
258287_at	AT3G15990	SULTR3;4	2.28109	1.80894	-0.472158	0.472158	0.0803449
245325_at	AT4G14130	XTR7	4.48759	4.95975	0.472155	0.472155	0.0547903
250168_at	AT5G15320	NA	4.87674	5.34864	0.471907	0.471907	0.135128
256937_at	AT3G22620	NA	6.68686	7.15813	0.47127	0.47127	0.100863
260932_s_at	NA	NA	1.52951	2.00032	0.470808	0.470808	0.0301625
248857_at	AT5G46640	NA	3.91511	3.44442	-0.470692	0.470692	0.00987339
260522_x_at	AT2G41730	NA	2.83185	3.30245	0.470601	0.470601	0.00568205
249477_s_at	NA	NA	5.30238	4.8322	-0.470178	0.470178	0.106704
263887_at	AT2G36980	NA	1.88534	1.41516	-0.470172	0.470172	0.00284786
262180_at	AT1G78050	PGM	3.24047	3.71059	0.470117	0.470117	0.0982824
245889_at	AT5G09480	NA	5.35641	5.82647	0.470062	0.470062	0.0694356
249942_at	AT5G22300	NIT4	5.59242	6.06245	0.470025	0.470025	0.144151
267040_at	AT2G34300	NA	5.46423	5.93421	0.469976	0.469976	0.0276741
246523_at	AT5G15850	COL1	7.04713	6.5775	-0.469627	0.469627	0.0172161
248889_at	AT5G46230	NA	3.44611	3.9156	0.469494	0.469494	0.0867105
256875_at	AT3G26330	CYP71B37	3.36897	3.83795	0.468981	0.468981	0.0292999
259325_at	AT3G05320	NA	1.48349	1.95244	0.468954	0.468954	0.0270839
262317_at	AT2G48140	EDA4	5.78426	6.25233	0.468074	0.468074	0.000296341
245264_at	AT4G17245	NA	6.51632	6.04834	-0.467975	0.467975	0.0227096
263134_at	AT1G78570	ATRHM1;RHM1;ROL1	6.50099	6.96891	0.467918	0.467918	0.0690497
259211_at	AT3G09020	NA	2.05785	2.52554	0.467695	0.467695	0.040039
250320_at	AT5G12840	ATHAP2A;EMB2220;HAP2A;NF-YA1	4.47688	4.00926	-0.467615	0.467615	0.0250978
254083_at	AT4G24920	NA	7.84097	8.30854	0.467571	0.467571	0.0359122
263715_at	AT2G20570	GLK1;GPRI1	6.68654	6.21957	-0.466962	0.466962	0.00661466
264954_at	AT1G77060	NA	6.39906	5.93228	-0.46678	0.46678	5.40075e-06
264851_at	AT2G17290	ATCDPK3;CPK6	2.98857	3.45461	0.466048	0.466048	0.05442
259017_at	AT3G07310	NA	7.25662	6.79059	-0.46603	0.46603	0.00641231
266660_at	AT2G25920	NA	4.4563	3.99064	-0.465663	0.465663	0.0227709
263485_at	AT2G29890	ATVLN1;VLN1	3.50029	3.9658	0.465515	0.465515	0.217831
255766_at	AT1G16750	NA	4.94736	4.48195	-0.465408	0.465408	0.0103874
251124_s_at	NA	NA	3.45693	3.92224	0.465303	0.465303	0.0132043
AFFX-r2-Bs-phe-5_at	NA	NA	2.02928	1.56445	-0.464829	0.464829	0.202038
260254_at	AT1G74210	NA	5.41099	5.8758	0.464811	0.464811	0.0812329
256723_at	AT2G34160	NA	4.59489	5.05967	0.464789	0.464789	0.0233158
258323_at	AT3G22750	NA	3.07739	3.54201	0.464623	0.464623	0.00133507
261664_s_at	NA	NA	3.39667	3.86108	0.464413	0.464413	0.154784
267610_at	AT2G26650	AKT1	5.06082	5.52521	0.464385	0.464385	0.035485
249289_at	AT5G41040	NA	4.38045	4.84477	0.464311	0.464311	0.0417325
252123_at	AT3G51240	F3'H;F3H;TT6	7.33525	7.79943	0.464176	0.464176	0.0915791
260143_at	AT1G71880	ATSUC1;SUC1	5.60711	6.07116	0.464052	0.464052	0.0650191
265160_at	AT1G31050	NA	2.85285	3.3169	0.464045	0.464045	0.0168274
250936_at	AT5G03120	NA	4.02735	4.49136	0.464004	0.464004	0.120267
259516_at	AT1G20450	ERD10;LTI29;LTI45	6.93636	7.39993	0.463565	0.463565	0.0384197
257964_at	AT3G19850	NA	3.60243	3.13904	-0.463385	0.463385	0.23246
265719_at	AT2G03500	NA	3.16938	2.7063	-0.46308	0.46308	0.013402
252148_at	AT3G51280	NA	3.35938	3.8224	0.463019	0.463019	0.106596
256603_at	AT3G28270	NA	6.29132	5.82839	-0.462936	0.462936	0.139796
267141_at	AT2G38090	NA	2.72053	3.18312	0.462585	0.462585	0.00795622
248855_at	AT5G46590	anac096	1.86919	2.33152	0.462332	0.462332	0.108516
266743_at	AT2G02990	RNS1	1.52779	1.99002	0.462229	0.462229	0.0339958
262885_at	AT1G64740	TUA1	5.79191	5.32975	-0.462156	0.462156	0.0120028
251203_at	AT3G63070	NA	4.05468	3.59256	-0.462115	0.462115	0.115117
254818_at	AT4G12470	NA	6.63347	6.17201	-0.461455	0.461455	0.00764685
246897_at	AT5G25560	NA	6.10244	6.5638	0.461352	0.461352	0.204311
256930_at	AT3G22460	NA	3.43533	3.89649	0.461161	0.461161	0.00242117
266016_at	AT2G18670	NA	3.79073	3.32974	-0.460992	0.460992	0.031032
250435_at	AT5G10380	RING1	3.40506	3.86602	0.460956	0.460956	0.0124784
262698_at	AT1G75960	NA	2.92253	2.46158	-0.460945	0.460945	0.101751
261199_at	AT1G12950	NA	1.90781	2.36854	0.460725	0.460725	0.021625
251952_at	AT3G53650	NA	2.84084	3.30153	0.460692	0.460692	0.103338
266512_at	AT2G47690	NA	3.62311	4.0838	0.460691	0.460691	0.135886
266005_at	AT2G37340	RSZ33;atRSZ33	7.93899	7.47862	-0.460367	0.460367	0.00571279
258176_at	AT3G21650	NA	5.61477	5.15477	-0.460004	0.460004	0.0167065
AFFX-ThrX-M_at	NA	NA	1.87336	1.41353	-0.459829	0.459829	0.111717
259646_at	AT1G55350	ATDEK1;DEK1;EMB1275	3.56671	3.10757	-0.459147	0.459147	0.000170891
262802_at	AT1G20930	CDKB2;2	4.40786	4.86695	0.459087	0.459087	0.00926714
266435_s_at	NA	NA	1.19777	1.65661	0.458835	0.458835	0.0453296
260756_at	AT1G48970	NA	2.70454	3.16299	0.458447	0.458447	0.0110302
257217_at	AT3G14940	ATPPC3	6.40784	6.86624	0.458405	0.458405	0.0856146
249824_at	AT5G23380	NA	4.11834	3.65995	-0.458386	0.458386	0.0905658
267121_at	AT2G23540	NA	6.37118	6.8295	0.458319	0.458319	0.0111774
250438_at	AT5G10580	NA	4.89719	5.35546	0.458269	0.458269	0.0867403
250467_at	AT5G10100	NA	2.98292	2.52503	-0.457891	0.457891	0.0621815
250366_at	AT5G11420	NA	7.89271	7.43492	-0.45779	0.45779	0.0627612
246195_at	AT4G36410	UBC17	4.90932	5.3669	0.457582	0.457582	0.035154
262292_at	AT1G27595	NA	3.77231	3.31478	-0.457537	0.457537	0.00315462
261871_at	AT1G11440	NA	4.71973	4.26238	-0.457345	0.457345	0.0918663
262028_at	AT1G35560	NA	5.07732	4.62038	-0.456934	0.456934	0.0047396
247024_at	AT5G66985	NA	4.385	4.84167	0.456669	0.456669	0.0483799
246407_at	AT1G57670	NA	2.72992	2.27354	-0.456376	0.456376	0.0326967
249675_at	AT5G35940	NA	1.94035	1.48403	-0.456323	0.456323	0.0738231
254740_s_at	NA	NA	6.63721	7.09347	0.456261	0.456261	0.09049
252940_at	AT4G39270	NA	3.39387	3.84998	0.456112	0.456112	0.0651739
257543_at	AT3G28960	NA	2.2214	1.7653	-0.456098	0.456098	0.0880549
254256_at	AT4G23180	CRK10;RLK4	4.56032	5.01625	0.455929	0.455929	0.120493
247739_at	AT5G59240	NA	2.73753	3.19338	0.455849	0.455849	0.124404
252126_at	AT3G50950	NA	4.86841	5.32415	0.455741	0.455741	0.0199622
263443_at	AT2G28630	KCS12	3.54055	3.08505	-0.455502	0.455502	0.1556
264271_at	AT1G60270	BGLU6	2.98884	3.44428	0.455432	0.455432	0.0737326
265208_at	AT2G36690	NA	2.91683	2.4619	-0.45493	0.45493	0.0104621
255080_at	AT4G09030	AGP10;ATAGP10	6.24643	6.70135	0.45492	0.45492	0.0168585
264590_at	AT2G17710	NA	5.21273	5.66746	0.454722	0.454722	0.0235815
262550_at	AT1G31310	NA	2.18633	1.73173	-0.4546	0.4546	0.140793
247337_at	AT5G63660	LCR74;PDF2.5	4.38082	4.8354	0.454577	0.454577	0.341028
260683_at	AT1G17560	HLL	4.07664	4.53037	0.453725	0.453725	0.0499979
250524_at	AT5G08520	NA	5.7496	5.29613	-0.453479	0.453479	0.0949431
248518_at	NA	NA	2.63336	3.08679	0.453438	0.453438	0.101156
252011_at	AT3G52720	ACA1;ATACA1;ACA1;ATACA1	6.48021	6.02693	-0.453285	0.453285	0.00088901
247962_at	AT5G56580	ANQ1;ATMKK6;MKK6	3.26406	3.71733	0.45327	0.45327	0.136387
251752_at	AT3G55740	ATPROT2;PROT2	4.19232	4.64553	0.453207	0.453207	0.0694677
258338_at	AT3G16150	NA	4.12776	4.58081	0.45305	0.45305	0.03715
246982_s_at	NA	NA	2.27861	2.7311	0.452487	0.452487	0.0767147
266578_at	AT2G23910	NA	4.87723	5.32971	0.452478	0.452478	0.308549
262978_at	AT1G75780	TUB1	4.41478	4.86699	0.452209	0.452209	0.07945
263016_at	AT1G23410	NA	4.27744	4.72962	0.452177	0.452177	0.0389855
259863_at	AT1G72630	ELF4-L2	4.18664	4.63876	0.45212	0.45212	0.0130658
245151_at	AT2G47550	NA	1.80785	2.25987	0.452017	0.452017	0.126344
253133_at	AT4G35800	NRPB1;RNA_POL_II_LS;RNA_POL_II_LSRNA_POL_II_LS;RPB1	4.66986	4.21786	-0.452007	0.452007	0.0876702
264562_at	AT1G55760	NA	2.64403	3.09592	0.451894	0.451894	0.0791947
261981_at	AT1G33811	NA	7.29974	6.84802	-0.451719	0.451719	0.072207
259735_at	AT1G64405	NA	1.91895	2.36956	0.450608	0.450608	0.202216
246297_at	AT3G51760	NA	2.19386	1.74325	-0.450604	0.450604	0.0682536
254039_at	AT4G25840	GPP1	4.20968	4.66017	0.450492	0.450492	0.0185995
258921_at	AT3G10500	anac053	6.25107	6.70146	0.45039	0.45039	0.0217295
256797_at	AT3G18600	NA	5.73044	6.1804	0.449961	0.449961	0.112404
255344_s_at	NA	NA	2.94929	3.39874	0.449447	0.449447	0.143829
247038_at	AT5G67160	EPS1	2.90955	3.35894	0.449389	0.449389	0.0174252
262348_at	AT2G48160	NA	4.50801	4.05877	-0.449237	0.449237	0.0348271
257903_at	AT3G28460	NA	5.76246	5.31324	-0.449225	0.449225	0.0335062
267452_at	AT2G33860	ARF3;ETT	4.35002	3.90087	-0.449145	0.449145	0.0442429
264923_s_at	NA	NA	6.41357	6.86268	0.449109	0.449109	0.127009
260973_at	AT1G53490	NA	2.0825	1.63351	-0.44899	0.44899	0.0290562
263753_at	AT2G21490	LEA	2.82002	3.26887	0.448848	0.448848	0.247983
260429_at	AT1G72450	JAZ6;TIFY11B	6.51821	6.06951	-0.448705	0.448705	0.0141001
259655_at	AT1G55210	NA	6.56476	7.01311	0.448347	0.448347	0.0318808
252302_at	AT3G49190	NA	2.45625	2.90434	0.448084	0.448084	0.134095
262708_at	AT1G16190	NA	3.688	3.24011	-0.447884	0.447884	0.0308206
248193_at	AT5G54080	HGO	5.98171	5.53383	-0.447876	0.447876	0.0342896
251195_at	AT3G62930	NA	3.33003	3.77789	0.447859	0.447859	0.0251995
252659_at	AT3G44430	NA	4.80417	4.35642	-0.447751	0.447751	0.0172982
AFFX-LysX-M_at	NA	NA	3.31194	2.8642	-0.447741	0.447741	0.144397
253253_at	AT4G34750	NA	3.99525	4.44298	0.447732	0.447732	0.0907098
249358_at	AT5G40510	NA	3.42619	3.87391	0.447723	0.447723	0.0705377
251485_at	AT3G59550	ATRAD21.2;ATSYN3;SYN3	2.30702	2.75439	0.447375	0.447375	0.12456
251544_at	AT3G58790	GAUT15	3.22911	3.67633	0.447223	0.447223	0.0857895
266278_at	AT2G29300	NA	3.96907	3.52197	-0.447104	0.447104	0.113067
264525_at	AT1G10060	ATBCAT-1	4.51196	4.06493	-0.447025	0.447025	0.0556955
249874_at	AT5G23070	NA	5.7418	5.2952	-0.446605	0.446605	0.00349578
249916_at	AT5G22880	H2B;HTB2	7.39068	7.83725	0.446574	0.446574	0.00696356
253297_at	AT4G33810	NA	3.10564	2.65908	-0.446556	0.446556	0.0768761
261502_at	AT1G14440	AtHB31;AtHB31	4.33118	3.88467	-0.446509	0.446509	0.0951788
257504_at	AT1G52240	ATROPGEF11;ROPGEF11	3.30825	3.7546	0.446355	0.446355	0.162176
258402_at	AT3G15450	NA	9.36973	8.92341	-0.446325	0.446325	0.312603
261938_at	AT1G22510	NA	3.49651	3.94282	0.446305	0.446305	0.0791568
245048_at	ATCG00040	MATK	7.85729	8.30336	0.446074	0.446074	0.271766
258911_at	AT3G06470	NA	5.64885	5.20333	-0.44553	0.44553	0.0198847
260680_s_at	NA	NA	3.46511	3.01965	-0.445458	0.445458	0.0509886
255982_at	AT1G34000	OHP2	8.42533	7.97993	-0.44541	0.44541	0.122672
247453_at	AT5G62440	NA	4.37659	4.82193	0.445347	0.445347	0.0365744
248790_at	AT5G47450	AtTIP2;3;DELTA-TIP3;TIP2;3	5.85953	6.30464	0.445118	0.445118	0.18474
249812_at	AT5G23830	NA	5.67793	6.12295	0.445027	0.445027	0.0657907
259903_at	AT1G74160	NA	4.40776	3.96285	-0.44491	0.44491	0.0392608
245501_at	AT4G15620	NA	6.07485	5.63013	-0.444723	0.444723	0.0160176
249628_at	AT5G37590	NA	2.10248	2.54717	0.44469	0.44469	0.115256
251220_at	AT3G62400	NA	6.95333	7.39784	0.444503	0.444503	0.0244042
248678_at	AT5G48870	SAD1	6.11613	6.55994	0.443813	0.443813	0.0105424
267613_at	AT2G26700	PID2	1.71533	1.27162	-0.443712	0.443712	0.0557693
247867_at	AT5G57630	CIPK21;SnRK3.4	4.63647	5.07997	0.443502	0.443502	0.0220968
257127_at	AT3G20070	TTN9	3.54566	3.10231	-0.443348	0.443348	0.0187178
254251_at	AT4G23300	NA	4.0507	3.60747	-0.443229	0.443229	0.104843
247692_s_at	NA	NA	9.50892	9.95203	0.443112	0.443112	0.0171841
260454_at	AT1G72310	ATL3	5.33429	4.8913	-0.442998	0.442998	0.0566537
256538_x_at	AT3G32900	NA	1.83651	1.39356	-0.442951	0.442951	0.10335
248648_at	AT5G49220	NA	4.77315	4.33026	-0.442889	0.442889	0.00766384
265471_at	AT2G37130	NA	7.08642	7.52868	0.44226	0.44226	0.0467127
265321_at	AT2G18280	AtTLP2	7.54794	7.10572	-0.442216	0.442216	0.0496609
262615_at	AT1G13950	ATELF5A-1;EIF-5A;EIF5A;ELF5A-1	4.09343	4.53562	0.442197	0.442197	0.0681602
263097_at	AT2G16070	PDV2	6.87911	6.43703	-0.44208	0.44208	0.00143693
258235_at	AT3G27620	AOX1C	1.58379	2.02587	0.442079	0.442079	0.019156
254076_at	AT4G25340	NA	4.95659	5.39866	0.44207	0.44207	0.0359672
253157_at	AT4G35740	RecQl3;RecQl3;RecQl3	2.71645	3.15816	0.441715	0.441715	0.106488
261135_at	AT1G19610	LCR78;PDF1.4	1.93112	2.37278	0.441662	0.441662	0.123927
261811_at	AT1G08260	EMB2284;EMB529;POL2A;TIL1	2.09602	2.53768	0.441657	0.441657	0.0173853
252908_at	AT4G39670	NA	2.2094	2.65063	0.441222	0.441222	0.0788321
266070_at	AT2G18660	EXLB3	1.40225	1.8433	0.441043	0.441043	0.00179722
254971_at	AT4G10380	NIP5;1;NLM6;NLM8	4.61069	5.05156	0.440871	0.440871	0.069482
254952_at	NA	NA	2.81684	3.2577	0.440854	0.440854	0.125008
247474_at	AT5G62280	NA	5.33877	4.89807	-0.4407	0.4407	0.0595363
263859_at	AT2G04360	NA	6.11848	5.67796	-0.440515	0.440515	0.027985
247729_at	AT5G59530	NA	1.90974	2.35005	0.440313	0.440313	0.0683532
256720_at	AT2G34140	NA	3.4986	3.93885	0.440251	0.440251	0.0925284
245555_at	AT4G15390	NA	6.20467	6.64478	0.440109	0.440109	0.0973401
254459_at	AT4G21200	ATGA2OX8;GA2OX8	1.40223	1.84184	0.439618	0.439618	0.0378086
251125_at	AT5G01060	NA	1.57739	2.01693	0.439534	0.439534	0.106758
252562_s_at	NA	NA	6.409	6.84853	0.439525	0.439525	0.0796312
252895_at	AT4G39450	NA	4.36474	3.92525	-0.439486	0.439486	0.0233094
255433_at	AT4G03210	XTH9	7.32443	7.76373	0.439297	0.439297	0.03051
247477_at	AT5G62340	NA	4.8967	5.33599	0.439291	0.439291	0.26794
258227_at	AT3G15620	UVR3	3.99772	3.55876	-0.438956	0.438956	0.0251714
248270_at	AT5G53450	ORG1;ORG1	8.17938	7.74043	-0.438948	0.438948	0.12764
254663_at	AT4G18290	KAT2	3.66923	3.23043	-0.438797	0.438797	0.0750246
261986_s_at	NA	NA	2.03975	2.47849	0.43874	0.43874	0.0100988
254741_s_at	NA	NA	3.0626	3.5011	0.438504	0.438504	0.184372
246098_at	AT5G20400	NA	3.58812	4.02659	0.438473	0.438473	0.00537677
257990_at	AT3G19860	NA	5.97482	5.53645	-0.438364	0.438364	0.0664121
258283_at	AT3G26750	NA	2.80846	2.37014	-0.438324	0.438324	0.0417511
255647_at	AT4G00900	ATECA2;ECA2	4.17358	4.61147	0.437882	0.437882	0.166707
266489_at	AT2G35190	ATNPSN11;NPSN11;NSPN11	4.05617	4.49397	0.437806	0.437806	0.0241992
249767_at	AT5G24090	NA	4.12125	4.55895	0.437697	0.437697	0.0102206
267367_at	AT2G44210	NA	6.344	5.9063	-0.437697	0.437697	0.00308439
249368_at	AT5G40640	NA	2.20655	2.64423	0.437678	0.437678	0.0713184
262518_at	AT1G17170	ATGSTU24;GST	5.22532	5.66295	0.437634	0.437634	0.18099
259104_at	AT3G02170	LNG2	4.54633	4.10875	-0.437582	0.437582	0.0874505
244996_at	ATCG00160	RPS2	4.34329	4.78077	0.437478	0.437478	0.432436
245117_at	AT2G41560	ACA4	6.73766	6.30051	-0.437149	0.437149	0.0766008
256666_at	AT3G20670	HTA13	7.25017	7.68732	0.437146	0.437146	0.0235103
251739_at	AT3G56170	CAN	5.59771	6.03479	0.437082	0.437082	0.0217617
264223_s_at	AT3G16030	CES101	1.54923	1.98628	0.437051	0.437051	0.0279713
250487_at	AT5G09690	NA	2.2898	2.72681	0.437017	0.437017	0.0445465
246611_at	AT5G35330	MBD02;MBD2	5.56018	5.12329	-0.436894	0.436894	0.121372
259977_at	AT1G76590	NA	4.25938	3.82274	-0.436636	0.436636	0.122707
258468_at	AT3G06070	NA	5.44675	5.01019	-0.436568	0.436568	0.0655437
266426_x_at	NA	NA	2.01758	2.45413	0.436556	0.436556	0.0627794
246393_at	AT1G58150	NA	3.83533	3.39894	-0.436389	0.436389	0.0746575
247965_at	AT5G56540	AGP14;ATAGP14	7.06834	7.50463	0.436297	0.436297	0.19625
AFFX-ThrX-3_at	NA	NA	4.83963	4.40341	-0.436224	0.436224	0.126647
260150_at	AT1G52820	NA	1.74368	2.17989	0.436206	0.436206	0.103431
262887_at	AT1G14780	NA	2.24705	2.68317	0.436115	0.436115	0.134873
248708_at	AT5G48560	NA	2.72853	3.16464	0.436107	0.436107	0.0991516
253524_at	AT4G31430	NA	4.29436	3.85856	-0.435803	0.435803	0.0432106
257275_at	AT3G14450	CID9	2.82112	2.38534	-0.435785	0.435785	0.07291
264044_at	AT2G22480	PFK5	5.20131	5.63694	0.435634	0.435634	0.00348981
260594_at	AT1G55880	NA	4.57125	4.13576	-0.435483	0.435483	0.0148828
258328_at	AT3G16090	NA	4.03292	3.59763	-0.435292	0.435292	0.00988728
262658_at	AT1G14220	NA	3.19392	3.62896	0.435033	0.435033	0.261722
250144_at	AT5G14680	NA	5.9522	5.51799	-0.434212	0.434212	0.0192879
250024_at	AT5G18270	ANAC087;ANAC087	3.54171	3.97542	0.433711	0.433711	0.0259707
259653_at	AT1G55240	NA	3.69847	4.1321	0.433625	0.433625	0.00835706
252515_at	AT3G46230	ATHSP17.4	1.75925	2.19282	0.433565	0.433565	0.021933
257668_at	AT3G20460	NA	1.50931	1.94272	0.43341	0.43341	0.00265179
262575_at	AT1G15210	ATPDR7;PDR7	5.04212	5.47507	0.432948	0.432948	0.0712116
247604_at	AT5G60950	COBL5	4.41839	4.85111	0.432715	0.432715	0.226727
252296_at	AT3G48970	NA	3.36521	3.79792	0.432711	0.432711	0.063194
264144_at	AT1G79320	AtMC6	1.47965	1.9123	0.432653	0.432653	0.00484316
253510_at	AT4G31730	GDU1	4.4247	4.85716	0.432452	0.432452	0.0124506
264191_at	AT1G54730	NA	3.9472	4.37964	0.432441	0.432441	0.0417704
256854_at	AT3G15180	NA	3.77993	4.21225	0.432321	0.432321	0.0147487
265454_at	AT2G46530	ARF11;ARF11;ARF11;ARF11	3.49025	3.05808	-0.432167	0.432167	0.0432168
245019_at	ATCG00530	YCF10;YCF10	6.75923	7.1914	0.432165	0.432165	0.555436
250666_at	AT5G07100	WRKY26	3.20042	3.63257	0.432141	0.432141	0.14112
258640_at	AT3G07930	NA	3.68936	3.25726	-0.432102	0.432102	0.107275
264752_at	AT1G23010	LPR1	3.22973	3.66141	0.431679	0.431679	0.0356696
264339_at	AT1G70290	ATTPS8;ATTPSC;TPS8	5.99237	5.56107	-0.431302	0.431302	0.176193
254293_at	AT4G23060	IQD22	3.51692	3.0857	-0.431223	0.431223	0.103394
253064_at	AT4G37730	AtbZIP7	3.44378	3.87481	0.431033	0.431033	0.0323203
250823_at	AT5G05180	NA	2.8187	3.24964	0.430946	0.430946	0.140543
250293_s_at	NA	NA	4.59434	4.1641	-0.430243	0.430243	0.0208915
266526_at	AT2G16980	NA	2.59606	3.02527	0.429213	0.429213	0.0256699
249983_at	AT5G18470	NA	1.90361	2.33263	0.429025	0.429025	0.104177
247678_at	AT5G59520	ZIP2	6.75235	7.18125	0.428904	0.428904	0.0225983
247989_at	AT5G56350	NA	6.0071	6.43582	0.428718	0.428718	0.0276364
258880_at	AT3G06420	ATG8H	4.49511	4.92381	0.428694	0.428694	0.139774
245352_at	AT4G15490	UGT84A3	4.93214	4.50365	-0.428488	0.428488	0.0331635
249946_at	AT5G19170	NA	3.14906	2.72059	-0.428476	0.428476	0.018509
252379_at	AT3G47730	ATATH1	5.6478	6.07625	0.428452	0.428452	0.0346185
251020_at	AT5G02270	ATNAP9	6.81137	7.23982	0.428441	0.428441	0.0204237
255829_at	AT2G40540	ATKT2;ATKUP2;KT2;KUP2;SHY3;TRK2	5.39135	4.96291	-0.428439	0.428439	0.0492941
265008_at	AT1G61560	ATMLO6;MLO6	2.0291	2.45747	0.428377	0.428377	0.0404021
254025_at	AT4G25790	NA	2.78987	3.21792	0.428051	0.428051	0.17236
263284_at	AT2G36100	NA	6.55748	6.98543	0.427956	0.427956	0.16759
AFFX-r2-Bs-dap-M_at	NA	NA	4.78855	4.36065	-0.4279	0.4279	0.40117
260384_at	AT1G74040	IMS1;IPMS2;MAML-3	4.16042	4.58831	0.427891	0.427891	0.193737
246958_at	AT5G24690	NA	8.3766	7.94887	-0.427727	0.427727	0.0831268
262923_at	AT1G75660	XRN3	5.27199	4.8444	-0.427591	0.427591	0.0702808
249112_at	AT5G43780	APS4	7.00334	7.43069	0.427343	0.427343	0.0491989
250909_at	AT5G03700	NA	3.93773	3.51041	-0.427321	0.427321	0.000275488
256807_at	AT3G20970	ATNFU2;NFU4	5.5982	5.17089	-0.427306	0.427306	0.0627592
262124_at	AT1G59660	NA	2.13022	2.55743	0.427213	0.427213	0.0760519
244933_at	ATCG01070	NDHE	3.88869	4.31579	0.427097	0.427097	0.591952
265277_at	AT2G28410	NA	5.33928	4.9123	-0.426975	0.426975	0.042231
261169_at	AT1G04920	ATSPS3F	1.89955	1.47308	-0.426468	0.426468	0.0950024
247327_at	AT5G64120	NA	5.90395	5.47751	-0.426438	0.426438	0.0214277
250750_at	AT5G05870	UGT76C1	4.44499	4.01858	-0.426404	0.426404	0.0220479
258100_at	AT3G23550	NA	3.81839	3.39231	-0.426079	0.426079	0.0311856
264488_s_at	NA	NA	6.14814	6.57417	0.426035	0.426035	0.105753
249332_at	AT5G40980	NA	4.15864	4.5845	0.425852	0.425852	0.127869
266993_at	AT2G39210	NA	4.09568	4.5214	0.425726	0.425726	0.0816788
265967_at	AT2G37450	NA	6.38218	5.95657	-0.425611	0.425611	0.0144067
250160_at	AT5G15210	ATHB30;ZFHD3	5.93937	5.5138	-0.425573	0.425573	0.0343534
265042_at	AT1G04040	NA	6.97403	7.39939	0.425361	0.425361	0.0928205
247944_at	AT5G57100	NA	4.18607	3.76074	-0.425328	0.425328	0.00995559
256354_at	AT1G54870	NA	4.30274	3.87753	-0.425209	0.425209	0.383052
245290_at	AT4G16490	NA	4.09886	3.6737	-0.425157	0.425157	0.039512
255437_at	AT4G03060	AOP2	3.78283	4.20797	0.425147	0.425147	0.132198
256451_s_at	AT1G75170	NA	3.44703	3.87205	0.425018	0.425018	0.0297614
258857_at	AT3G02110	scpl25	6.94598	6.52108	-0.424905	0.424905	0.035317
253577_at	AT4G31080	NA	3.47686	3.05196	-0.4249	0.4249	0.0744385
257061_at	AT3G18250	NA	2.25017	2.67422	0.424047	0.424047	0.0042483
248646_at	AT5G49100	NA	4.42298	3.9991	-0.423876	0.423876	0.0139449
263584_at	AT2G17040	anac036	1.26583	1.68958	0.423748	0.423748	0.0349012
266072_at	AT2G18700	ATTPS11;ATTPSB;TPS11	6.42122	5.9975	-0.423725	0.423725	0.0923246
260633_at	AT1G62400	HT1	2.85231	2.42865	-0.42366	0.42366	0.191901
262930_at	AT1G65690	NA	2.89038	3.31392	0.423535	0.423535	0.0356016
247878_at	AT5G57760	NA	4.33483	3.91151	-0.423319	0.423319	0.0346954
254718_at	AT4G13580	NA	4.70294	5.12608	0.423141	0.423141	0.205748
266237_at	AT2G29540	ATRPAC14;ATRPC14	4.70535	5.12822	0.422866	0.422866	0.044224
253667_at	AT4G30170	NA	6.71502	7.13771	0.42269	0.42269	0.120425
256798_at	AT3G18630	NA	2.88778	2.4651	-0.42268	0.42268	0.0473133
257315_at	AT3G30775	AT-POX;ATPDH;ATPOX;ERD5;PRO1;PRODH	6.07521	6.49784	0.422632	0.422632	0.123297
244962_at	ATCG01050	NDHD	7.2576	7.68008	0.422474	0.422474	0.649647
259984_at	AT1G76460	NA	4.53133	4.10889	-0.422445	0.422445	0.120229
250533_at	AT5G08640	FLS	6.79151	7.2138	0.422291	0.422291	0.181649
264437_at	AT1G27510	NA	5.12719	4.70491	-0.422285	0.422285	0.0359381
247155_at	AT5G65750	NA	3.30943	3.73162	0.422189	0.422189	0.0259177
251942_at	AT3G53480	ABCG37;ATPDR9;PDR9	5.5218	5.94391	0.422117	0.422117	0.0547358
263913_at	AT2G36570	NA	3.88643	4.30848	0.422047	0.422047	0.366928
253334_at	AT4G33360	NA	5.13507	5.55668	0.421605	0.421605	0.138978
250129_at	AT5G16450	NA	4.72773	5.1493	0.421566	0.421566	0.0373638
262694_at	AT1G62790	NA	6.07092	6.49248	0.421554	0.421554	0.104119
249353_at	AT5G40420	OLE2;OLEO2	3.52267	3.94422	0.421553	0.421553	0.494777
250568_at	AT5G08110	NA	3.60156	3.18008	-0.421481	0.421481	0.0107823
251730_at	AT3G56330	NA	3.24011	3.66152	0.421411	0.421411	0.0235117
250860_at	AT5G04770	AtCAT6;CAT6	4.38036	3.95907	-0.421296	0.421296	0.103168
258047_at	AT3G21240	4CL2;AT4CL2	5.0836	5.50489	0.421283	0.421283	0.111121
259106_at	AT3G05490	RALFL22	6.29304	6.71409	0.421048	0.421048	0.00675496
249474_s_at	NA	NA	1.3834	0.962611	-0.420789	0.420789	0.00821171
262349_at	AT2G48130	NA	5.30971	5.73036	0.420654	0.420654	0.102009
256534_at	AT1G33270	NA	5.51084	5.09026	-0.420577	0.420577	0.0027375
259403_at	AT1G17745	PGDH	5.31932	5.73945	0.420127	0.420127	0.0548409
260335_at	AT1G74000	SS3	1.97902	2.39899	0.419972	0.419972	0.0022502
245185_at	AT1G67760	NA	2.60896	3.02885	0.419891	0.419891	0.206858
247350_at	AT5G63830	NA	3.53046	3.11076	-0.419697	0.419697	0.0046692
252040_at	AT3G52060	NA	6.96134	6.54175	-0.419587	0.419587	0.0293859
265593_s_at	NA	NA	6.58687	6.16734	-0.419529	0.419529	0.0557515
249457_s_at	NA	NA	1.77279	2.1923	0.419504	0.419504	0.0922498
265025_at	AT1G24575	NA	3.65721	4.07647	0.419263	0.419263	0.150114
246103_at	AT5G28640	AN3;GIF;GIF1	5.72305	5.30379	-0.419261	0.419261	0.0803362
266267_at	AT2G29460	ATGSTU4;GST22	1.4048	1.82398	0.419172	0.419172	0.116766
AFFX-r2-Bs-phe-3_at	NA	NA	2.89319	2.47412	-0.419071	0.419071	0.0516574
263783_at	AT2G46400	AtWRKY46;WRKY46	1.98806	2.40704	0.418976	0.418976	0.0014651
266967_at	AT2G39530	NA	2.96743	3.3863	0.418871	0.418871	0.234319
267557_at	AT2G32710	ACK2;ICK7;KRP4	4.92291	4.50426	-0.418648	0.418648	0.108213
253358_at	AT4G32940	GAMMA-VPE;GAMMAVPE	8.37537	8.79392	0.418551	0.418551	0.00231056
254233_at	AT4G23800	NA	5.735	6.15355	0.418543	0.418543	0.0320164
267126_s_at	NA	NA	8.86571	9.28421	0.418495	0.418495	0.0232371
246951_at	AT5G04880	NA	2.94741	2.52914	-0.418276	0.418276	0.1066
254999_at	AT4G09830	NA	8.2301	7.81184	-0.418255	0.418255	0.032652
247921_at	AT5G57660	NA	6.86986	6.45162	-0.41824	0.41824	0.0506689
259151_at	AT3G10310	NA	1.90713	2.32536	0.418235	0.418235	0.0881669
252280_at	AT3G49260	iqd21	5.93546	5.5173	-0.418158	0.418158	0.0121884
259429_at	AT1G01600	CYP86A4	3.39229	3.81036	0.418074	0.418074	0.173635
255635_at	AT4G00720	NA	6.14608	5.72819	-0.417886	0.417886	0.0462814
248028_at	AT5G55620	NA	8.19749	7.77961	-0.41788	0.41788	0.0202276
253322_at	AT4G33980	NA	3.59216	3.1747	-0.417458	0.417458	0.0929067
247108_at	AT5G66160	ATRMR1;JR700	5.10834	4.6911	-0.417237	0.417237	0.0408613
256933_at	AT3G22600	NA	6.74736	7.1644	0.417042	0.417042	0.14287
249559_at	AT5G38320	NA	2.32269	1.90566	-0.417031	0.417031	0.0113587
265002_at	AT1G24400	AATL2;LHT2	3.29988	2.88286	-0.417018	0.417018	0.0640886
248657_at	AT5G48570	NA	2.68445	3.10136	0.416909	0.416909	0.283109
255873_at	AT2G30340	LBD13	2.04108	2.45791	0.416825	0.416825	0.133159
256943_at	AT3G18910	NA	2.78016	3.19683	0.416662	0.416662	0.0683317
248311_at	AT5G52570	B2;BETA-OHASE;CHY2	6.44429	6.0277	-0.416597	0.416597	0.0392922
250872_at	AT5G03960	IQD12	2.79246	2.37644	-0.416019	0.416019	0.00605346
249778_at	AT5G24165	NA	7.96323	8.37921	0.415977	0.415977	0.0263561
254080_at	AT4G25630	ATFIB2;FIB2	6.58964	7.00548	0.415843	0.415843	0.141043
249146_at	AT5G43310	NA	4.03063	4.44636	0.415734	0.415734	0.135955
259276_at	AT3G01190	NA	5.85789	6.27337	0.415483	0.415483	0.153849
266064_at	AT2G18780	NA	2.34136	1.92597	-0.415391	0.415391	0.0255965
245408_at	AT4G17180	NA	4.27035	3.85505	-0.415303	0.415303	0.0281742
251903_at	AT3G54120	NA	2.29081	2.70605	0.415232	0.415232	0.0229912
256269_at	AT3G12250	BZIP45;TGA6	3.23583	2.8206	-0.415232	0.415232	0.00216488
247044_at	AT5G66850	MAPKKK5	3.71057	3.29547	-0.415104	0.415104	0.149271
250726_at	AT5G06410	NA	3.05096	3.46601	0.415049	0.415049	0.108552
252053_at	AT3G52400	ATSYP122;SYP122;ATSYP122;SYP122	3.58991	4.00496	0.415048	0.415048	1.04402e-05
254784_at	AT4G12720	AtNUDT7;GFG1;NUDT7	6.31494	6.72999	0.415045	0.415045	0.0082905
267511_at	AT2G45670	NA	4.14149	3.72662	-0.414871	0.414871	0.28309
256245_at	AT3G12580	HSP70	5.64505	6.05987	0.414818	0.414818	0.186259
249915_at	AT5G22870	NA	1.58636	2.00109	0.41473	0.41473	0.138958
246478_at	AT5G15980	NA	3.76825	4.1829	0.414647	0.414647	0.014551
248756_at	AT5G47560	ATSDAT;ATTDT;TDT	7.76162	7.34708	-0.414544	0.414544	0.0842169
247312_at	AT5G63970	NA	4.4425	4.85705	0.414543	0.414543	0.0204831
266007_at	AT2G37380	NA	3.93152	3.51716	-0.414362	0.414362	0.0404583
255031_at	AT4G09490	NA	3.20187	2.78775	-0.41412	0.41412	0.0150549
259927_at	AT1G75100	JAC1	6.26996	5.85585	-0.414105	0.414105	0.100128
258813_at	AT3G04060	anac046	3.848	4.26206	0.414061	0.414061	0.00567616
245183_at	AT5G12440	NA	3.96362	3.54981	-0.413811	0.413811	0.0196364
247377_at	AT5G63180	NA	7.02696	6.61328	-0.413685	0.413685	0.0465277
255957_at	AT1G22160	NA	5.59878	6.01231	0.413528	0.413528	0.0655167
247655_at	AT5G59820	RHL41;ZAT12	4.14871	4.5621	0.413393	0.413393	0.0106488
264858_at	AT1G24190	ATSIN3;SIN3;SNL3	4.07828	3.66509	-0.413191	0.413191	0.0204382
265340_at	AT2G18330	NA	3.51357	3.92665	0.413074	0.413074	0.221359
267052_at	AT2G38410	NA	4.26085	3.84799	-0.412855	0.412855	0.0857676
255265_at	AT4G05190	ATK5	3.43992	3.8524	0.412481	0.412481	0.0591904
266583_at	AT2G46220	NA	8.4354	8.02296	-0.412434	0.412434	0.104288
259773_at	AT1G29500	NA	5.21196	4.79963	-0.412325	0.412325	0.0208191
260033_at	AT1G68760	ATNUDT1;ATNUDX1	4.40592	4.81794	0.412024	0.412024	0.0711334
250372_at	AT5G11460	NA	2.45097	2.86298	0.412003	0.412003	0.104616
257271_at	AT3G28007	NA	1.939	1.52712	-0.411881	0.411881	0.0335393
247081_at	AT5G66130	ATRAD17;RAD17	3.0386	3.45045	0.41185	0.41185	0.0171588
262943_at	AT1G79470	NA	4.83067	5.24241	0.411744	0.411744	0.0268447
249136_at	AT5G43180	NA	3.99097	4.40263	0.411659	0.411659	0.0457582
250972_at	AT5G02840	LCL1;LCL1	8.10537	7.69374	-0.411637	0.411637	0.101947
258883_at	AT3G09970	NA	5.38902	5.80052	0.411494	0.411494	0.0599295
245089_at	AT2G45290	NA	2.61778	3.02919	0.411406	0.411406	0.00347992
244929_at	ATMG00580	NAD4	4.78378	5.19487	0.411088	0.411088	0.324972
267261_at	AT2G23120	NA	7.36209	7.77309	0.410998	0.410998	0.0109323
247317_at	AT5G64060	anac103	2.24934	2.65997	0.410632	0.410632	0.149999
260553_at	AT2G41800	NA	4.28169	4.69211	0.410422	0.410422	0.200785
260684_at	AT1G17590	NF-YA8	1.99978	2.41008	0.410298	0.410298	0.130516
266649_at	AT2G25810	TIP4;1	4.6822	5.092	0.409796	0.409796	0.281548
247362_at	AT5G63140	ATPAP29;PAP29	5.0554	4.64561	-0.409793	0.409793	0.00888792
260144_at	AT1G71960	NA	3.19256	2.7828	-0.409767	0.409767	0.0610267
266356_at	AT2G32300	UCC1	2.64318	3.05248	0.409299	0.409299	0.183025
251133_at	AT5G01240	NA	6.19382	5.78469	-0.409135	0.409135	0.150878
248607_at	AT5G49480	ATCP1	7.83361	8.24272	0.409105	0.409105	0.201081
245305_at	AT4G17215	NA	4.3753	4.7842	0.408906	0.408906	0.0536754
249380_at	AT5G40370	NA	8.37188	8.78046	0.408579	0.408579	0.0143999
263265_at	AT2G38820	NA	5.51555	5.10699	-0.408559	0.408559	0.0338366
253814_at	AT4G28290	NA	5.48367	5.8922	0.408523	0.408523	0.146205
258138_at	AT3G24495	ATMSH7;MSH6-2;MSH7	3.13747	3.54597	0.408503	0.408503	0.100839
266927_at	AT2G45960	ATHH2;PIP1;2;PIP1B;TMP-A	10.3517	9.94341	-0.40827	0.40827	0.0517106
247656_at	AT5G59890	ADF4	6.97522	7.38346	0.408241	0.408241	0.0267125
254346_at	AT4G21980	APG8A;ATG8A	5.85865	6.26689	0.408236	0.408236	0.0167712
261953_at	AT1G64440	REB1;RHD1;UGE4;REB1;RHD1;UGE4	4.42773	4.83578	0.408053	0.408053	0.00916125
255577_at	AT4G01410	NA	4.05217	3.64412	-0.408047	0.408047	0.0459117
247091_at	AT5G66390	NA	4.56453	4.97223	0.407697	0.407697	0.0570316
253332_at	AT4G33420	NA	5.78841	6.19599	0.407576	0.407576	0.0207945
260357_at	AT1G69260	AFP1	4.34763	3.94009	-0.407536	0.407536	0.0747503
257924_at	AT3G23190	NA	3.15429	3.5617	0.407407	0.407407	0.0555478
260900_s_at	NA	NA	3.76275	3.35536	-0.407398	0.407398	0.110729
257432_at	AT2G21850	NA	2.25569	2.66306	0.40737	0.40737	0.00695248
253045_at	AT4G37445	NA	2.49298	2.90026	0.407286	0.407286	0.00943367
258859_at	AT3G02120	NA	4.53394	4.94109	0.407154	0.407154	0.0734749
258059_at	AT3G29035	ANAC059;ATNAC3	4.98392	5.39099	0.407069	0.407069	0.10314
253874_at	AT4G27450	NA	6.93741	6.53058	-0.406834	0.406834	0.25287
261741_at	AT1G47870	ATE2F2;ATE2FC;E2FC	3.80412	4.21088	0.406755	0.406755	0.00870949
260287_at	AT1G80440	NA	6.15618	5.74955	-0.406633	0.406633	0.208173
248789_at	AT5G47440	NA	2.65107	2.24445	-0.406613	0.406613	0.0156501
251507_at	AT3G59080	NA	2.18993	2.59635	0.406414	0.406414	0.04239
267612_at	AT2G26690	NA	6.7149	6.30852	-0.406385	0.406385	0.221029
248551_at	AT5G50200	ATNRT3.1;NRT3.1;WR3	5.00026	5.40653	0.406272	0.406272	0.114522
264816_at	AT1G03560	NA	2.54683	2.14081	-0.406013	0.406013	0.134305
248628_at	AT5G48960	NA	4.75702	4.35137	-0.405645	0.405645	0.0605787
259228_at	AT3G07720	NA	6.187	6.59255	0.405552	0.405552	0.0649971
264101_at	AT1G79000	ATHPCAT2;HAC1;PCAT2	5.04631	4.64082	-0.40549	0.40549	0.0670103
267636_at	AT2G42110	NA	3.47313	3.87859	0.405453	0.405453	0.124219
258327_at	AT3G22640	PAP85	1.86861	2.27394	0.405334	0.405334	0.380922
251403_at	AT3G60300	NA	7.40794	7.00283	-0.405111	0.405111	0.114354
249975_s_at	NA	NA	5.50808	5.91317	0.405092	0.405092	0.110425
252576_s_at	NA	NA	2.09497	1.69003	-0.40494	0.40494	0.0997814
258788_at	AT3G11780	NA	6.65999	7.06477	0.404783	0.404783	0.0718136
250200_at	AT5G14130	NA	3.26762	3.6723	0.404682	0.404682	0.0475222
260260_at	AT1G68540	NA	4.28255	3.87795	-0.4046	0.4046	0.00820414
249481_at	AT5G38900	NA	1.66061	2.06514	0.404535	0.404535	0.0502384
244973_at	ATCG00690	PSBT;PSBTC	3.81523	4.21967	0.404434	0.404434	0.575629
249610_at	AT5G37360	NA	8.12179	7.71754	-0.40425	0.40425	0.00361356
257135_at	AT3G12900	NA	2.1335	2.53771	0.404207	0.404207	0.0631035
245338_at	AT4G16442	NA	5.15148	4.74761	-0.403867	0.403867	0.0317923
265039_at	AT1G04000	NA	4.97894	4.57507	-0.403866	0.403866	0.00769634
247520_at	AT5G61310	NA	4.95667	5.36052	0.403851	0.403851	0.017122
253074_at	AT4G36140	NA	3.58742	3.18365	-0.403777	0.403777	0.0651806
263979_at	AT2G42840	PDF1	7.8989	7.49512	-0.403775	0.403775	0.00845884
256025_at	AT1G58370	ATXYN1;RXF12	3.90105	4.30472	0.403667	0.403667	0.0167462
256050_at	AT1G07000	ATEXO70B2	2.82701	3.23061	0.403597	0.403597	0.0195234
249057_at	AT5G44480	DUR	4.18484	4.58843	0.40359	0.40359	0.0193115
263711_at	AT2G20630	NA	6.8376	7.24101	0.403405	0.403405	0.0695744
251388_at	AT3G60840	NA	2.92742	3.3308	0.403381	0.403381	0.253787
247570_at	AT5G61250	AtGUS1	2.80581	3.20916	0.40335	0.40335	0.0340751
252202_at	AT3G50300	NA	4.30079	4.70398	0.403192	0.403192	0.0809802
254998_at	AT4G09760	NA	4.39914	4.80218	0.403039	0.403039	0.0216921
266017_at	AT2G18690	NA	3.966	4.36888	0.402879	0.402879	0.000815458
259472_at	AT1G18910	NA	3.57396	3.97676	0.402792	0.402792	0.181496
245389_at	AT4G17480	NA	2.7373	2.33455	-0.402746	0.402746	0.0902234
250186_at	AT5G14500	NA	4.22123	3.81864	-0.40259	0.40259	0.0190175
250323_at	AT5G12880	NA	3.01364	3.41614	0.402501	0.402501	0.0478673
253193_at	AT4G35380	NA	2.64162	3.04407	0.402453	0.402453	0.0894657
AFFX-r2-Bs-lys-3_at	NA	NA	3.29979	2.89754	-0.402249	0.402249	0.0460135
245308_at	AT4G17486	NA	5.74462	5.34238	-0.402234	0.402234	0.0297394
256249_at	AT3G11270	MEE34	4.98809	5.39028	0.402187	0.402187	0.0599672
252133_at	AT3G50900	NA	4.4279	4.83004	0.402145	0.402145	0.0534576
254954_at	AT4G10910	NA	3.30473	2.90267	-0.402058	0.402058	0.0589932
251332_at	AT3G61670	NA	3.80998	3.40795	-0.402025	0.402025	0.110973
262680_at	AT1G75880	NA	2.48336	2.08137	-0.401993	0.401993	0.120804
250983_at	AT5G02780	NA	4.16266	4.56458	0.401919	0.401919	0.0899206
261576_at	AT1G01070	NA	3.46372	3.86551	0.401794	0.401794	0.0277056
251354_at	AT3G61090	NA	1.73589	2.13766	0.401764	0.401764	0.0122699
258656_at	AT3G09900	ATRAB8E;ATRABE1E	6.67505	6.27329	-0.401764	0.401764	0.0841118
254837_at	AT4G12360	NA	1.8128	1.41105	-0.401744	0.401744	0.23443
260266_at	AT1G68520	NA	6.97001	6.56833	-0.40168	0.40168	0.0892084
250800_at	AT5G05370	NA	6.34025	6.74193	0.401676	0.401676	0.0288588
266001_at	AT2G24150	HHP3	7.23253	6.83086	-0.401664	0.401664	0.0208575
264682_at	AT1G65570	NA	2.50266	2.90417	0.401508	0.401508	0.157771
259444_at	AT1G02370	NA	3.21859	2.81709	-0.401506	0.401506	0.0483498
258480_at	AT3G02640	NA	5.82655	6.22774	0.401189	0.401189	0.0263352
267031_at	AT2G38420	NA	2.40336	2.80445	0.401088	0.401088	0.17495
261239_at	AT1G32930	NA	3.41311	3.81401	0.400894	0.400894	0.0154098
258945_at	AT3G10660	ATCPK2;CPK2	2.08535	2.48618	0.400825	0.400825	0.0581819
AFFX-r2-Bs-lys-M_at	NA	NA	2.51089	2.11007	-0.400821	0.400821	0.0799609
251019_at	AT5G02420	NA	3.49767	3.89842	0.400754	0.400754	0.0622434
258609_at	AT3G02910	NA	7.24638	7.6471	0.400723	0.400723	0.0137433
267423_at	AT2G35060	KUP11	4.33307	3.93269	-0.400378	0.400378	0.319937
256829_at	AT3G22850	NA	5.86742	6.26767	0.400248	0.400248	0.128883
244992_s_at	NA	NA	9.33274	9.73273	0.399987	0.399987	0.450996
256695_at	AT3G32090	NA	1.75094	1.35098	-0.399967	0.399967	0.0825024
249020_at	AT5G44800	CHR4	3.72259	3.32288	-0.399706	0.399706	0.0574469
266903_at	AT2G34570	MEE21	3.51834	3.91803	0.399691	0.399691	0.0423776
248827_at	AT5G47100	CBL9	4.26322	4.66288	0.39966	0.39966	0.120306
258134_at	AT3G24530	NA	4.26967	4.66926	0.399591	0.399591	0.099372
258891_at	NA	NA	2.74305	2.34402	-0.399028	0.399028	0.0276091
265724_at	AT2G32100	ATOFP16;OFP16	6.55166	6.15266	-0.399004	0.399004	0.0529142
253029_at	AT4G38170	FRS9	2.86693	2.46805	-0.398882	0.398882	0.0417374
261016_at	AT1G26560	BGLU40	5.21919	4.82034	-0.398851	0.398851	0.14292
257012_at	AT3G26120	TEL1	1.56292	1.16417	-0.39875	0.39875	0.0634384
264700_at	AT1G70100	NA	4.39532	3.99666	-0.398656	0.398656	0.04832
259068_at	AT3G07560	APM2;PEX13	7.32049	6.92191	-0.398584	0.398584	0.0505249
246506_at	AT5G16110	NA	8.06957	7.671	-0.398574	0.398574	0.109636
257237_at	AT3G14890	NA	3.18244	3.58081	0.398373	0.398373	0.0755897
257236_at	AT3G15095	NA	6.04874	5.65039	-0.398349	0.398349	0.0450448
250665_at	AT5G06980	NA	6.17261	5.7744	-0.398208	0.398208	0.165395
246269_at	AT4G37110	NA	4.06439	3.66619	-0.398203	0.398203	0.139052
256756_at	AT3G25610	NA	4.01679	4.41493	0.398143	0.398143	0.010661
264386_at	AT1G12000	NA	6.13815	6.53618	0.398032	0.398032	0.0507357
254534_at	AT4G19680	IRT2	2.51661	2.91414	0.397527	0.397527	0.0274384
249336_at	AT5G41070	DRB5	3.76244	3.36492	-0.397513	0.397513	0.0417477
247028_at	AT5G67100	ICU2	2.30073	2.69825	0.397513	0.397513	0.0618187
247828_at	AT5G58510	NA	4.05966	4.45709	0.39743	0.39743	0.0755248
263382_at	AT2G40230	NA	4.49257	4.09519	-0.397387	0.397387	0.00865937
260039_at	AT1G68795	CLE12	2.55431	2.95169	0.39738	0.39738	0.163171
250868_at	AT5G03860	MLS	4.15919	4.55656	0.397371	0.397371	0.418141
267299_at	AT2G30150	NA	5.68804	5.29077	-0.397263	0.397263	0.0749428
249705_at	AT5G35580	NA	2.28845	2.68558	0.397127	0.397127	0.0944587
263373_at	AT2G20515	NA	3.20888	3.60599	0.397114	0.397114	0.126996
266682_at	AT2G19780	NA	2.88633	2.48926	-0.397064	0.397064	0.0614086
AFFX-PheX-M_at	NA	NA	2.85173	2.45477	-0.396963	0.396963	0.182675
260625_at	AT1G08060	MOM;MOM	3.08674	2.68982	-0.396922	0.396922	0.0981027
259915_at	AT1G72790	NA	2.77245	2.37578	-0.396676	0.396676	0.085812
263647_at	AT2G04690	NA	5.48927	5.09263	-0.396638	0.396638	0.135021
258122_at	AT3G14570	ATGSL04;atgsl4;gsl04	3.63672	4.03323	0.396507	0.396507	0.134948
264264_at	AT1G09250	NA	4.99574	4.59925	-0.396498	0.396498	0.0878863
259548_at	AT1G35260	MLP165	3.35618	3.7526	0.396422	0.396422	0.0155946
263227_at	AT1G30750	NA	4.59383	4.99023	0.396395	0.396395	0.180094
259507_at	AT1G43910	NA	2.28075	2.67714	0.39639	0.39639	0.0281691
258534_at	AT3G06730	NA	5.91931	5.52315	-0.396155	0.396155	0.1615
249473_at	AT5G39340	AHP3;ATHP2	5.57753	5.97356	0.396033	0.396033	0.00176529
260083_at	AT1G63220	NA	4.87539	5.27138	0.395984	0.395984	0.126447
258587_at	AT3G04310	NA	4.45234	4.05641	-0.395927	0.395927	0.108313
256168_at	AT1G51805	NA	5.95581	6.35173	0.395918	0.395918	0.139607
258499_at	AT3G02540	RAD23-3;RAD23-3	5.51038	5.1145	-0.39588	0.39588	0.0338384
261157_at	AT1G34510	NA	2.46229	2.85807	0.395777	0.395777	0.320701
265282_at	AT2G20380	NA	1.66444	1.26877	-0.395674	0.395674	0.0481884
248606_at	AT5G49450	AtbZIP1	6.65686	6.26122	-0.395643	0.395643	0.0869938
251668_at	AT3G57010	NA	5.43313	5.82877	0.395632	0.395632	0.215047
265289_at	AT2G22690	NA	4.54824	4.15266	-0.395587	0.395587	0.0037556
267372_at	AT2G26290	ARSK1	2.37907	2.77427	0.395197	0.395197	0.0692761
251141_at	AT5G01075	NA	4.41559	4.02041	-0.395176	0.395176	0.0878603
260389_at	AT1G74055	NA	2.81512	3.21029	0.395172	0.395172	0.0992136
264364_at	AT1G03330	NA	7.01413	7.40921	0.39508	0.39508	0.0168512
255549_at	AT4G01950	ATGPAT3;GPAT3	4.99796	4.60293	-0.39503	0.39503	0.115724
250449_at	AT5G10830	NA	4.95214	5.34715	0.395007	0.395007	0.0211786
264277_at	AT1G60390	NA	4.25393	4.64881	0.394882	0.394882	0.077092
255838_at	AT2G33490	NA	3.53004	3.13542	-0.394621	0.394621	0.151741
259396_at	AT1G06390	ATGSK1;GSK1	5.85876	5.46419	-0.394568	0.394568	0.0166059
247212_at	AT5G65040	NA	3.77625	4.17072	0.394468	0.394468	0.117728
258898_at	AT3G05740	RECQI1	1.57581	1.97021	0.394394	0.394394	0.0474934
259579_at	AT1G28010	PGP14	2.41628	2.02193	-0.394348	0.394348	0.172943
263376_at	AT2G20520	FLA6	1.72236	2.11664	0.394283	0.394283	0.20672
260549_at	AT2G43535	NA	6.17559	6.56974	0.39415	0.39415	0.034931
259213_at	AT3G09010	NA	1.70771	2.10184	0.394128	0.394128	0.0756573
263922_s_at	NA	NA	5.63543	6.02941	0.393984	0.393984	0.0536596
257974_at	AT3G20820	NA	8.35689	7.96298	-0.393912	0.393912	0.104824
253366_at	AT4G33180	NA	3.29322	2.89935	-0.393865	0.393865	0.201979
248086_at	AT5G55490	ATGEX1;GEX1	1.36343	1.75722	0.393787	0.393787	0.00828871
245895_at	AT5G09230	SRT2;SRT2	4.91074	5.30433	0.393586	0.393586	0.0238603
262640_at	AT1G62760	NA	2.25604	1.86247	-0.393573	0.393573	0.124116
261292_at	AT1G36940	NA	3.24946	2.85599	-0.393473	0.393473	0.0296729
263035_at	AT1G23860	RSZP21;SRZ-21;SRZ21	6.16667	5.77339	-0.393282	0.393282	0.0976991
254618_at	AT4G18780	ATCESA8;CESA8;IRX1;LEW2	2.83123	3.22451	0.393281	0.393281	0.0161497
254953_at	AT4G10925	NA	5.7449	5.35178	-0.39312	0.39312	0.0714123
250793_at	AT5G05600	NA	4.36838	3.97527	-0.393105	0.393105	0.0703672
263937_at	AT2G35910	NA	3.06248	2.6694	-0.393082	0.393082	0.0625239
250175_at	AT5G14390	NA	3.74353	3.35056	-0.392964	0.392964	0.0659066
247354_at	AT5G63590	FLS3	4.48068	4.87359	0.392908	0.392908	0.0997839
263831_at	AT2G40300	ATFER4	5.56387	5.95675	0.392884	0.392884	0.229436
260081_at	AT1G78170	NA	5.92651	5.53367	-0.392845	0.392845	0.00742661
265545_at	AT2G28250	NCRK;NCRK	3.05165	3.44437	0.392724	0.392724	0.0827622
262758_at	AT1G10780	NA	2.99199	3.38469	0.392706	0.392706	0.0852673
265388_s_at	NA	NA	5.70356	6.09619	0.392631	0.392631	0.0877053
256755_at	AT3G25600	NA	4.89067	5.28324	0.392562	0.392562	0.128806
253393_at	AT4G32690	GLB3	4.05601	4.44854	0.392526	0.392526	0.0887341
257339_s_at	NA	NA	5.52931	5.1368	-0.392509	0.392509	0.110016
254520_at	AT4G19960	NA	4.34353	3.95104	-0.392492	0.392492	0.207198
256403_at	AT3G06190	ATBPM2;BPM2;ATBPM2;BPM2	5.03663	4.64429	-0.392343	0.392343	0.0635127
266196_at	AT2G39110	NA	2.85681	3.24899	0.39218	0.39218	0.140431
261090_at	AT1G07560	NA	2.30932	2.7014	0.39208	0.39208	0.124413
250494_at	AT5G09740	HAM2;HAM2	4.02395	3.632	-0.391948	0.391948	0.0317633
264685_at	AT1G65610	ATGH9A2;KOR2	1.97731	2.36922	0.391908	0.391908	0.0593925
264222_at	AT1G60230	NA	4.78212	4.39064	-0.391479	0.391479	0.021889
250012_x_at	AT5G18060	NA	4.20061	3.80928	-0.391331	0.391331	0.0093916
266669_at	AT2G29750	UGT71C1	2.75402	3.14525	0.391229	0.391229	0.058441
265694_at	AT2G24440	NA	2.68823	2.29716	-0.391066	0.391066	0.0127605
264990_at	AT1G27210	NA	4.96135	4.5703	-0.39105	0.39105	0.124394
249415_at	AT5G39660	CDF2	4.35584	3.96482	-0.391022	0.391022	0.201574
255011_at	AT4G10040	CYTC-2	6.04639	6.43739	0.390999	0.390999	0.0221714
250891_at	AT5G04530	KCS19	5.56483	5.17401	-0.39082	0.39082	0.00867992
248057_at	AT5G55520	NA	2.14888	2.53969	0.390808	0.390808	0.197756
252629_at	AT3G44970	NA	5.63292	6.02368	0.390761	0.390761	0.100024
247947_at	AT5G57090	AGR;AGR1;ATPIN2;EIR1;PIN2;WAV6	4.11414	4.5049	0.390758	0.390758	0.0680497
253309_at	AT4G33790	CER4;FAR3;G7	2.4773	2.86797	0.390669	0.390669	0.142311
267012_at	AT2G39220	PLA;PLP6	4.05033	4.44074	0.390409	0.390409	0.10207
256400_at	AT3G06140	NA	4.04727	3.65705	-0.390223	0.390223	0.01016
249923_at	AT5G19120	NA	7.88801	7.49799	-0.390022	0.390022	0.170416
267357_at	AT2G40000	ATHSPRO2;HSPRO2	5.41418	5.80419	0.390011	0.390011	0.358517
251598_at	AT3G57600	NA	3.19741	2.80749	-0.389913	0.389913	0.0482806
245523_at	AT4G15910	ATDI21;DI21	5.83447	6.22435	0.389885	0.389885	0.0503428
257524_at	AT3G01330	DEL3;E2FF;E2L2	2.00606	2.39577	0.389712	0.389712	0.054102
256455_at	AT1G75190	NA	4.70013	4.31048	-0.389649	0.389649	0.00962444
255040_at	AT4G09580	NA	4.54248	4.15291	-0.389567	0.389567	0.219241
248377_at	AT5G51720	NA	7.59883	7.9884	0.389563	0.389563	0.0149636
248656_at	AT5G48460	NA	3.68507	4.07461	0.389546	0.389546	0.120524
247482_at	AT5G62410	ATCAP-E1;ATSMC4;SMC2;TTN3	3.68228	4.07182	0.389535	0.389535	0.0391808
247035_at	AT5G67110	ALC	3.37465	3.76419	0.389535	0.389535	0.16924
248676_at	AT5G48850	ATSDI1	4.23841	3.84897	-0.38944	0.38944	0.0512047
264056_at	AT2G28510	NA	4.80392	5.19329	0.389367	0.389367	0.0598277
263182_at	AT1G05575	NA	1.83725	2.22658	0.389334	0.389334	0.0125756
265583_at	AT2G20010	NA	4.33349	4.72278	0.389281	0.389281	0.210211
262876_at	AT1G64750	ATDSS1(I)	6.05874	6.44779	0.389055	0.389055	0.116398
267349_at	AT2G40010	NA	4.14408	4.53308	0.388999	0.388999	0.0761025
262295_at	AT1G27650	ATU2AF35A	5.30071	4.91171	-0.388996	0.388996	0.00895783
255587_at	AT4G01480	AtPPa5	6.00288	6.39185	0.388969	0.388969	0.364294
257154_at	AT3G27210	NA	3.9707	4.35964	0.388945	0.388945	0.00180001
249773_at	AT5G24140	SQP2	2.01581	2.40446	0.388647	0.388647	0.14503
251857_at	AT3G54770	NA	3.64229	4.03088	0.388588	0.388588	0.391138
245563_at	AT4G14580	CIPK4;SnRK3.3	2.9228	3.31138	0.38858	0.38858	0.0399349
258213_at	AT3G17950	NA	3.73687	3.34848	-0.388397	0.388397	0.00784873
266581_at	AT2G46140	NA	5.05038	5.4387	0.388318	0.388318	0.22323
263036_at	AT1G23890	NA	4.6649	4.27668	-0.388225	0.388225	0.180666
252701_at	AT3G43700	ATBPM6	3.61168	3.22348	-0.388202	0.388202	0.0910485
258471_at	AT3G06030	ANP3;MAPKKK12	3.75273	4.14086	0.388127	0.388127	0.0123416
265301_s_at	NA	NA	2.23729	1.8495	-0.387789	0.387789	0.0164226
249997_at	AT5G18620	CHR17	5.18766	5.57542	0.387759	0.387759	0.117447
254109_at	AT4G25240	SKS1	3.51664	3.90428	0.387639	0.387639	0.122578
254848_at	AT4G11960	PGRL1B	6.71839	6.33083	-0.387558	0.387558	0.0606715
265567_at	AT2G05580	NA	2.87717	2.48964	-0.387536	0.387536	0.272438
265994_at	AT2G24170	NA	3.30157	3.6891	0.387526	0.387526	0.172199
250863_at	AT5G04750	NA	6.62063	7.00786	0.387234	0.387234	0.0833182
262867_at	AT1G64960	NA	3.82317	3.43601	-0.387159	0.387159	0.21828
249988_at	AT5G18310	NA	6.69189	7.07904	0.387152	0.387152	0.00826617
249831_at	AT5G23340	NA	5.33749	4.95038	-0.387104	0.387104	0.044433
265877_at	AT2G42380	ATBZIP34;BZIP34	2.53787	2.15087	-0.387005	0.387005	0.212268
265499_at	AT2G15480	UGT73B5	2.58465	2.97151	0.386867	0.386867	0.195793
250386_at	AT5G11510	AtMYB3R4;MYB3R-4	3.16786	3.55467	0.38681	0.38681	0.181067
263914_at	AT2G36400	AtGRF3	4.61139	4.22461	-0.386781	0.386781	0.0732479
249335_at	AT5G41010	NRPB12;NRPD12;NRPE12	6.1681	6.55474	0.386642	0.386642	0.0144832
251897_at	AT3G54360	NA	7.34125	6.95466	-0.386593	0.386593	0.0257454
253886_at	AT4G27710	CYP709B3	5.50884	5.12229	-0.386549	0.386549	0.0228534
245007_at	ATCG00350	PSAA	3.69913	4.08561	0.386479	0.386479	0.432805
253774_at	AT4G28530	anac074	2.25068	2.63706	0.386386	0.386386	0.105317
251519_at	AT3G59400	GUN4	9.00387	8.6177	-0.386167	0.386167	0.00324952
263827_at	AT2G40420	NA	5.3736	4.98753	-0.386075	0.386075	0.164758
251733_at	AT3G56240	CCH	9.35267	9.73872	0.386049	0.386049	0.00156114
246323_at	AT1G16690	NA	2.77926	2.39321	-0.386047	0.386047	0.0117526
258419_at	AT3G16670	NA	7.92838	7.54242	-0.385956	0.385956	0.225818
258355_at	AT3G14330	NA	4.12348	3.73763	-0.385852	0.385852	0.0566332
250460_at	AT5G09850	NA	5.41047	5.79629	0.385827	0.385827	0.0792204
246675_at	AT5G30420	NA	1.65943	1.27368	-0.385745	0.385745	0.0970966
250083_at	AT5G17220	ATGSTF12;GST26;TT19	3.93123	4.31672	0.385489	0.385489	0.236418
246415_at	AT5G17160	NA	3.66204	4.04737	0.385335	0.385335	0.0799866
257978_at	AT3G20860	ATNEK5	3.03765	3.42293	0.385275	0.385275	0.00889408
266460_at	AT2G47930	AGP26;ATAGP26	6.80642	6.42133	-0.385085	0.385085	0.0279899
247998_at	AT5G56200	NA	1.86227	1.47734	-0.384925	0.384925	0.0363551
262238_at	AT1G48300	NA	9.00096	8.61616	-0.384804	0.384804	0.123607
258244_at	AT3G27770	NA	7.73777	7.35312	-0.384645	0.384645	0.109728
260910_at	AT1G02690	IMPA-6;IMPA-6	4.47279	4.8573	0.384506	0.384506	0.00924669
248036_at	AT5G55920	NA	4.9544	5.33886	0.38446	0.38446	0.279018
258293_at	AT3G23430	PHO1	4.85511	4.4708	-0.384311	0.384311	0.0413037
246011_at	AT5G08330	NA	5.99539	5.61121	-0.384183	0.384183	0.0484078
259874_at	AT1G76660	NA	3.3552	2.97107	-0.384131	0.384131	0.0342171
250688_at	AT5G06510	NF-YA10;NF-YA10	1.59801	1.982	0.383989	0.383989	0.0863112
255181_at	AT4G08110	NA	2.15559	1.77163	-0.383963	0.383963	0.158212
266589_at	AT2G46250	NA	4.2528	3.86891	-0.383898	0.383898	0.178056
264907_at	AT2G17280	NA	3.79571	4.17953	0.383817	0.383817	0.0211032
249580_at	AT5G37740	NA	5.99393	6.37774	0.383815	0.383815	0.0661486
246708_at	AT5G28150	NA	4.72467	4.341	-0.383671	0.383671	0.168423
262752_at	AT1G16330	CYCB3;1	2.55508	2.93875	0.383662	0.383662	0.150064
245259_at	AT4G14150	KINESIN-12A;PAKRP1	2.09679	2.48027	0.383482	0.383482	0.0642882
260516_at	AT1G51450	NA	3.61414	3.23073	-0.383411	0.383411	0.0646118
261473_at	AT1G14490	NA	2.59763	2.21431	-0.383319	0.383319	0.163702
252882_at	AT4G39675	NA	4.30771	3.92463	-0.383073	0.383073	0.234798
252921_at	AT4G39030	EDS5;SID1	3.12237	3.50541	0.383038	0.383038	0.202611
264640_at	AT1G65680	ATEXPB2;ATHEXP;EXPB2	2.32487	1.94194	-0.382925	0.382925	0.124023
261761_at	AT1G15660	CENP-C	4.69317	5.07608	0.382908	0.382908	0.00874842
255338_at	AT4G04470	PMP22	5.80216	6.18505	0.382891	0.382891	0.113772
246039_at	AT5G19480	NA	4.86326	4.48042	-0.382839	0.382839	0.268481
261626_at	AT1G01990	NA	4.73308	4.35028	-0.382799	0.382799	0.00208211
245025_at	ATCG00130	ATPF	6.69389	7.07638	0.382492	0.382492	0.530343
261374_at	AT1G52990	NA	2.57743	2.19497	-0.382463	0.382463	0.0620352
254043_at	AT4G25990	CIL	2.78664	2.40423	-0.382407	0.382407	0.0443003
259847_at	AT1G72170	NA	6.18082	6.56302	0.382198	0.382198	0.0465982
259694_at	AT1G63180	UGE3	4.12258	3.7404	-0.382177	0.382177	0.212694
246377_at	AT1G57550	NA	2.46536	2.08329	-0.382069	0.382069	0.211602
244912_at	NA	NA	4.86176	5.24376	0.382008	0.382008	0.178124
245574_at	AT4G14750	IQD19	3.64339	3.26139	-0.381994	0.381994	0.0257387
245256_at	AT4G15090	FAR1	4.35295	3.97104	-0.381907	0.381907	0.0839278
262232_at	AT1G68600	NA	3.2661	3.64778	0.38168	0.38168	0.0396967
258592_at	AT3G04130	NA	2.72594	2.3443	-0.381644	0.381644	0.0154556
266482_at	AT2G47640	NA	4.96481	5.34646	0.381641	0.381641	0.102079
246375_at	AT1G51830	NA	4.31881	4.7004	0.381596	0.381596	0.103357
253609_at	AT4G30190	AHA2;PMA2	8.21	8.59145	0.381457	0.381457	0.0923135
253485_at	AT4G31800	ATWRKY18;WRKY18	2.3124	2.69375	0.381354	0.381354	0.0939953
257219_at	AT3G14930	HEME1	6.81483	6.43358	-0.381258	0.381258	0.00525127
259191_at	AT3G01720	NA	4.29336	4.67458	0.381221	0.381221	0.0803629
248799_at	AT5G47230	ATERF-5;ATERF5;ERF5	1.71587	2.09695	0.381071	0.381071	0.113033
258490_at	AT3G02670	NA	2.52077	2.90172	0.380956	0.380956	0.0192618
250742_at	AT5G05800	NA	4.2622	3.88134	-0.380854	0.380854	0.0187608
264506_at	AT1G09560	GLP5	8.13101	8.51177	0.380753	0.380753	0.0710816
250045_at	AT5G17700	NA	4.28646	4.66705	0.380586	0.380586	0.073698
255469_at	AT4G03030	NA	5.47642	5.09588	-0.380535	0.380535	0.0990548
252997_at	AT4G38400	ATEXLA2;ATEXPL2;ATHEXP;EXPL2	2.81154	3.19205	0.380514	0.380514	0.0387781
254289_at	AT4G22980	NA	2.0254	1.64495	-0.380451	0.380451	0.0518457
249028_at	AT5G44740	POLH;POLH	2.78925	2.40879	-0.380451	0.380451	0.111726
266572_at	AT2G23840	NA	5.86551	5.48507	-0.380437	0.380437	0.0924086
262456_at	AT1G11260	ATSTP1;ATSTP1;STP1;STP1	7.46221	7.08179	-0.380418	0.380418	0.25678
252442_at	AT3G46940	NA	5.79717	6.17752	0.380348	0.380348	0.0409007
245423_at	AT4G17483	NA	1.61414	1.99444	0.3803	0.3803	0.0669933
261407_at	AT1G18810	NA	5.7137	5.33343	-0.380273	0.380273	0.0237182
247305_at	AT5G63905	NA	1.99644	2.37666	0.380225	0.380225	0.0877305
266239_at	AT2G29530	TIM10	5.55774	5.93785	0.380108	0.380108	0.0531031
254746_at	AT4G12980	NA	5.91621	5.53667	-0.379542	0.379542	0.00476401
254594_at	AT4G18930	NA	6.22204	6.6015	0.379465	0.379465	0.0265696
251840_at	AT3G54960	ATPDI1;ATPDIL1-3;PDI1	5.457	5.83642	0.37942	0.37942	0.0948027
267262_at	AT2G22990	SCPL8;SNG1	8.93247	8.55308	-0.379394	0.379394	0.0694962
261004_at	AT1G26450	NA	3.60451	3.98384	0.379332	0.379332	0.01147
254250_at	AT4G23290	NA	4.86355	4.48428	-0.379269	0.379269	0.00126183
267418_at	AT2G35000	NA	3.59722	3.97647	0.379251	0.379251	0.104122
260004_at	AT1G67860	NA	5.94542	6.32466	0.379235	0.379235	0.245601
250017_at	AT5G18140	NA	6.77388	6.39466	-0.379219	0.379219	0.0322188
253640_at	AT4G30630	NA	4.13605	4.51523	0.379184	0.379184	0.00689565
262290_at	AT1G70985	NA	5.49314	5.11408	-0.379064	0.379064	0.043521
266449_at	AT2G43080	AT-P4H-1	4.50975	4.8888	0.379055	0.379055	0.0264879
252349_at	AT3G48150	APC8;CDC23	3.95906	4.338	0.378943	0.378943	0.104221
266686_at	AT2G19700	NA	1.59776	1.21889	-0.378876	0.378876	0.0482981
252885_at	AT4G39260	ATGRP8;CCR1;GR-RBP8;GRP8	8.10173	8.48052	0.378788	0.378788	0.00703779
247252_at	AT5G64770	NA	5.73868	6.11745	0.378775	0.378775	0.024989
251029_at	AT5G02050	NA	4.52272	4.90148	0.378769	0.378769	0.0899019
260751_at	AT1G49040	SCD1	4.8864	5.26514	0.378744	0.378744	0.0878944
258215_at	AT3G17970	atToc64-III	4.49077	4.11238	-0.378396	0.378396	0.0641255
266347_at	AT2G01440	NA	2.65368	2.27554	-0.378132	0.378132	0.100833
254976_at	AT4G10510	NA	1.45356	1.83167	0.378108	0.378108	0.0310821
254150_at	AT4G24350	NA	5.39182	5.01389	-0.377932	0.377932	0.058822
263612_at	AT2G16440	NA	4.16976	4.54746	0.377695	0.377695	0.0764983
254631_at	AT4G18610	LSH9	3.49326	3.8709	0.377639	0.377639	0.108582
267500_s_at	NA	NA	3.197	3.57458	0.377579	0.377579	0.000867445
263795_at	AT2G24610	ATCNGC14;CNGC14	1.71318	2.09054	0.377363	0.377363	0.192148
258339_at	AT3G16120	NA	2.61968	2.99695	0.377274	0.377274	0.0197862
248730_at	AT5G48050	NA	1.83858	1.46133	-0.377245	0.377245	0.0614283
256527_at	AT1G66100	NA	8.30147	7.92433	-0.377135	0.377135	0.189094
259290_at	AT3G11520	CYC2;CYCB1;3	3.70705	4.08414	0.377086	0.377086	0.116123
246580_at	AT1G31770	NA	2.77738	3.15444	0.377064	0.377064	0.0141213
252561_at	AT3G45980	H2B;HTB9	8.38122	8.758	0.376776	0.376776	0.00283
252378_at	AT3G47570	NA	2.15875	2.53551	0.376755	0.376755	0.00707999
266778_at	AT2G29090	CYP707A2	3.90175	4.27843	0.376688	0.376688	0.209656
263583_at	AT2G17130	IDH2	5.3044	5.68107	0.376662	0.376662	0.0263157
266224_at	AT2G28800	ABL3;ALB3	8.58707	8.21055	-0.376518	0.376518	0.132971
267461_at	AT2G33830	NA	9.25704	8.88067	-0.37636	0.37636	0.132559
251405_at	AT3G60330	AHA7	2.90514	3.28125	0.376112	0.376112	0.0141352
265249_at	AT2G01940	ATIDD15;ATIDD15;SGR5;SGR5	2.63837	2.26238	-0.375992	0.375992	0.049423
251844_at	AT3G54630	NA	3.94659	4.32251	0.375926	0.375926	0.0879948
263845_at	AT2G37040	pal1	7.38558	7.76146	0.375873	0.375873	0.118922
267071_at	AT2G40980	NA	4.67443	4.29859	-0.375838	0.375838	0.00648438
265955_at	AT2G37280	ATPDR5;PDR5	1.82932	2.20508	0.375764	0.375764	0.0101163
252186_at	NA	NA	2.57473	2.95047	0.375743	0.375743	0.0742706
245412_at	AT4G17280	NA	4.57269	4.94833	0.375641	0.375641	0.249469
244937_at	ATCG01110	NDHH	2.38718	2.76278	0.375599	0.375599	0.51314
267287_at	AT2G23630	sks16	2.33081	2.70635	0.375546	0.375546	0.136837
251037_at	AT5G02100	UNE18	4.46468	4.84021	0.375529	0.375529	0.0500523
253624_at	AT4G30580	ATS2;EMB1995	6.05516	5.67967	-0.375493	0.375493	0.00653914
252012_at	AT3G52730	NA	8.10031	8.4758	0.375492	0.375492	0.0129082
260388_at	AT1G74070	NA	5.1788	4.80338	-0.375425	0.375425	0.0162273
256892_at	AT3G19000	NA	6.51143	6.13602	-0.375405	0.375405	0.011612
264967_at	AT1G67250	NA	7.69503	8.0704	0.375368	0.375368	0.018125
264854_at	AT2G17450	RHA3A	6.34659	5.97125	-0.375335	0.375335	0.03703
266975_at	AT2G39380	ATEXO70H2	2.48869	2.86402	0.375329	0.375329	0.118318
260077_at	AT1G73620	NA	5.29409	5.66908	0.374984	0.374984	0.122833
264625_at	AT1G09020	ATSNF4;SNF4	4.30856	3.93381	-0.374749	0.374749	0.0270887
265586_at	AT2G19990	PR-1-LIKE	2.6663	2.29156	-0.374738	0.374738	0.134366
252317_at	AT3G48720	NA	4.39609	4.02142	-0.374665	0.374665	0.123631
263096_at	AT2G16060	AHB1;ARATH;ATGLB1;GLB1;NSHB1	3.37777	3.75242	0.37465	0.37465	0.259286
248124_at	AT5G54730	AtATG18f;AtATG18f	4.10802	4.48259	0.374571	0.374571	0.177845
266300_at	AT2G01420	PIN4	6.65587	6.28132	-0.374552	0.374552	0.0188256
246200_at	AT4G37240	NA	2.9453	3.31979	0.374493	0.374493	0.295536
250454_at	AT5G09830	NA	4.99474	5.36921	0.374462	0.374462	0.0117691
254016_at	AT4G26150	CGA1	4.79569	4.42125	-0.374438	0.374438	0.0132727
258276_at	AT3G15710	NA	6.60661	6.98097	0.374362	0.374362	0.0109115
265536_at	AT2G15880	NA	1.8618	1.48749	-0.374316	0.374316	0.0879506
260234_at	AT1G74460	NA	5.76357	6.13783	0.374256	0.374256	0.141974
247257_at	AT5G64760	NA	3.86215	4.23628	0.374122	0.374122	0.0786473
265068_at	AT1G55550	NA	2.43948	2.06543	-0.374054	0.374054	0.247417
245106_at	AT2G41650	NA	4.46463	4.83819	0.373558	0.373558	0.18812
244972_at	ATCG00680	PSBB	5.32272	5.69624	0.373524	0.373524	0.70241
245529_at	AT4G15570	MAA3	2.77508	2.40181	-0.373266	0.373266	0.0279001
266150_s_at	NA	NA	3.70879	4.082	0.37321	0.37321	0.265096
245099_at	AT2G40830	RHC1A	5.30789	4.93493	-0.37296	0.37296	0.141466
264904_s_at	NA	NA	7.31413	7.68704	0.372907	0.372907	0.00171821
265014_at	AT1G24430	NA	2.64185	3.0147	0.372847	0.372847	0.172252
245885_at	AT5G09440	EXL4	5.68168	6.05444	0.372759	0.372759	0.0376918
261907_at	AT1G65060	4CL3	5.21545	5.58817	0.372722	0.372722	0.349078
256149_at	AT1G55110	AtIDD7	4.63213	4.25942	-0.372712	0.372712	0.0467638
267622_at	AT2G39690	NA	2.79297	2.42036	-0.372617	0.372617	0.168111
249834_at	AT5G23440	FTRA1	6.72634	6.35372	-0.37261	0.37261	0.00972272
259560_at	AT1G21270	WAK2	2.55144	2.92404	0.372607	0.372607	0.00250715
AFFX-LysX-3_at	NA	NA	3.79527	3.42268	-0.372592	0.372592	0.207002
253382_at	AT4G33040	NA	4.12533	4.49789	0.372561	0.372561	0.0306656
258939_at	AT3G10020	NA	6.78794	6.41549	-0.372451	0.372451	0.0686536
250172_at	AT5G14330	NA	1.55023	1.92237	0.372143	0.372143	0.0690392
252102_at	AT3G50970	LTI30;XERO2	7.28831	7.66026	0.371944	0.371944	0.053625
266445_at	NA	NA	4.8666	5.23853	0.371933	0.371933	0.118306
265943_at	AT2G19570	AT-CDA1;CDA1;DESZ	5.27292	5.64477	0.371852	0.371852	0.0626459
249188_at	AT5G42830	NA	1.88708	2.25862	0.371536	0.371536	0.0389105
262619_at	AT1G06550	NA	5.46687	5.83838	0.371504	0.371504	0.0539995
262174_at	AT1G74910	NA	6.67703	6.30623	-0.370809	0.370809	0.0358105
266860_at	AT2G26870	NA	4.13481	3.76403	-0.37078	0.37078	0.000643649
245161_at	AT2G33070	NSP2	3.06652	3.43718	0.370665	0.370665	0.0647808
252692_at	AT3G43960	NA	3.92979	4.30037	0.370572	0.370572	0.0401821
262065_at	AT1G56180	NA	5.10637	4.73595	-0.370418	0.370418	0.0102844
252412_at	AT3G47295	NA	6.79402	6.42368	-0.370341	0.370341	0.134344
265960_at	AT2G37470	NA	4.40121	4.77124	0.370037	0.370037	0.241623
258189_at	AT3G17860	JAI3;JAZ3;TIFY6B;JAI3;JAZ3;TIFY6B	5.27082	4.9009	-0.369918	0.369918	0.112665
261518_at	AT1G71695	NA	7.80682	7.43703	-0.369787	0.369787	0.00953513
263252_at	AT2G31380	STH	7.53121	7.16144	-0.36977	0.36977	0.0662989
263412_at	AT2G28720	NA	5.3834	5.75306	0.369659	0.369659	0.0569458
263633_at	AT2G04890	SCL21	4.24984	3.88019	-0.369655	0.369655	0.0370391
265265_at	AT2G42900	NA	4.82071	4.45109	-0.369626	0.369626	0.111683
250505_at	AT5G09870	CESA5	5.69064	6.06016	0.369525	0.369525	0.0485338
252057_at	AT3G52480	NA	4.73171	4.36219	-0.369513	0.369513	0.00343872
262137_at	AT1G77920	NA	4.73315	5.10261	0.369461	0.369461	0.0211587
246640_x_at	AT5G34900	NA	2.66944	2.30006	-0.369379	0.369379	0.00876027
261141_at	AT1G19740	NA	7.63413	7.26494	-0.369191	0.369191	0.00660522
248854_at	AT5G46580	NA	6.07854	5.70941	-0.369123	0.369123	0.104982
263829_at	AT2G40435	NA	1.95821	1.58911	-0.369091	0.369091	0.219459
246976_s_at	AT5G24810	NA	5.23353	5.60259	0.369057	0.369057	0.0769028
250064_at	AT5G17890	DAR4	3.40816	3.03917	-0.368991	0.368991	0.112054
261084_at	AT1G07440	NA	5.47694	5.84584	0.368907	0.368907	0.0163411
249678_at	AT5G35980	NA	4.27981	3.91094	-0.36887	0.36887	0.102226
260054_at	AT1G78130	UNE2	2.25685	2.62571	0.368852	0.368852	0.0452192
256920_at	AT3G18980	NA	4.64463	4.27581	-0.368822	0.368822	0.0576731
247814_at	AT5G58310	ATMES18;MES18	2.41898	2.78768	0.368696	0.368696	0.406145
249221_at	AT5G42440	NA	2.33941	1.97073	-0.368672	0.368672	0.0103426
254204_at	AT4G24160	NA	5.69033	6.05894	0.368607	0.368607	0.0037209
253638_at	AT4G30470	NA	6.07088	6.43944	0.368559	0.368559	0.00258041
250775_at	AT5G05460	NA	2.13877	2.50731	0.368545	0.368545	0.0321783
252390_at	AT3G47836	NA	6.32149	6.69	0.368514	0.368514	0.050993
255936_at	AT1G12680	PEPKR2	5.03674	4.66828	-0.368467	0.368467	0.0232963
250722_at	AT5G06190	NA	2.44615	2.81454	0.368389	0.368389	0.0530797
245181_at	AT5G12420	NA	4.39594	4.76431	0.368379	0.368379	0.0519647
253172_at	AT4G35060	NA	6.52372	6.89195	0.368229	0.368229	0.128694
255591_at	AT4G01630	ATEXP17;ATEXPA17;ATHEXP	2.0927	1.7246	-0.368096	0.368096	0.256389
265061_at	AT1G61640	NA	1.68997	2.05796	0.367993	0.367993	0.0383091
264745_at	AT1G62180	APR2;APSR;ATAPR2;PRH;PRH43	8.02102	7.65312	-0.367902	0.367902	0.00296831
254550_at	AT4G19690	IRT1	5.33265	5.70053	0.367878	0.367878	0.192546
245193_at	AT1G67810	SUFE2	2.83891	3.20658	0.36767	0.36767	0.0163673
259641_at	AT1G69020	NA	1.84211	1.47492	-0.367188	0.367188	0.016174
258001_at	AT3G28950	NA	5.38979	5.75681	0.367021	0.367021	0.00409862
261425_at	AT1G18880	NA	6.12243	6.48936	0.366931	0.366931	0.0472314
261580_at	AT1G01110	IQD18	2.49157	2.1249	-0.366675	0.366675	0.0174026
266873_at	AT2G44740	CYCP4;1	3.85788	3.49155	-0.366328	0.366328	0.0304837
251766_at	AT3G55910	NA	1.64662	2.01295	0.366325	0.366325	0.0568912
258003_at	AT3G29030	ATEXP5;ATEXPA5;ATHEXP	6.55004	6.18377	-0.366272	0.366272	0.0248361
266884_at	AT2G44790	UCC2	7.71775	8.08399	0.366235	0.366235	0.0471071
254466_at	AT4G20430	NA	4.2034	4.56961	0.36621	0.36621	0.141873
261140_at	AT1G19680	NA	5.64065	5.27445	-0.366203	0.366203	0.0694242
260776_at	AT1G14580	NA	3.94732	3.58113	-0.366191	0.366191	0.0606003
265441_at	AT2G20870	NA	3.24258	3.60876	0.366181	0.366181	0.116884
257426_at	AT1G54850	NA	4.51668	4.15053	-0.366151	0.366151	0.0724199
253099_s_at	NA	NA	4.92421	5.29034	0.366131	0.366131	0.0299968
252599_at	AT3G45390	NA	1.52379	1.15767	-0.366118	0.366118	0.0847221
248764_at	AT5G47640	NF-YB2	6.90053	6.53447	-0.366066	0.366066	0.0283828
253841_at	AT4G27830	BGLU10	6.00775	5.64182	-0.365925	0.365925	0.0286687
254924_at	AT4G11330	ATMPK5	5.6299	5.264	-0.365904	0.365904	0.156194
266309_at	AT2G27140	NA	3.01639	3.38166	0.365266	0.365266	0.070214
258738_at	AT3G05750	NA	3.42983	3.06469	-0.365145	0.365145	0.389821
261187_at	AT1G32860	NA	2.76236	3.12747	0.36511	0.36511	0.017271
252269_at	AT3G49580	LSU1	3.02485	3.38993	0.365084	0.365084	0.244334
266167_at	AT2G38860	YLS5	5.77036	6.13525	0.364887	0.364887	0.00288573
245319_at	AT4G16146	NA	5.8064	5.4416	-0.364803	0.364803	0.0238823
255551_at	AT4G01840	ATKCO5;ATTPK5;KCO5;TPK5	2.37801	2.01321	-0.364796	0.364796	0.0140143
247434_at	AT5G62575	NA	5.75598	6.12069	0.36471	0.36471	0.066971
264573_at	AT1G05310	NA	3.53601	3.90064	0.364635	0.364635	0.0697969
260169_at	AT1G71990	ATFUT13;FT4-M;FUCTC;FUT13	4.17419	3.80968	-0.364507	0.364507	0.101024
261309_at	AT1G48600	NA	7.54696	7.91141	0.364453	0.364453	0.0258073
251050_at	AT5G02440	NA	4.34386	3.97942	-0.364445	0.364445	0.092603
256368_at	AT1G66800	NA	2.30183	2.66621	0.364384	0.364384	0.0497504
260831_at	AT1G06830	NA	5.67299	6.03735	0.364357	0.364357	0.103977
255614_at	AT4G01280	NA	4.12495	3.76073	-0.364215	0.364215	0.0127607
245201_at	AT1G67840	CSK;CSK	6.67235	6.30821	-0.364136	0.364136	0.0250124
247455_at	AT5G62470	ATMYB96;MYB96;MYBCOV1	3.63714	3.27301	-0.36413	0.36413	0.143476
246047_at	AT5G28870	NA	2.16474	1.80067	-0.364072	0.364072	0.16366
248707_at	AT5G48550	NA	1.54941	1.91347	0.364053	0.364053	0.0343107
246384_at	AT1G77370	NA	5.95315	6.31713	0.363979	0.363979	0.010353
247983_at	AT5G56630	PFK7	5.98026	6.34407	0.363813	0.363813	0.0449509
260211_at	AT1G74440	NA	2.31285	2.67662	0.36377	0.36377	0.140733
253739_at	AT4G28760	NA	5.63566	5.27192	-0.363739	0.363739	0.0750253
266516_at	AT2G47880	NA	4.15963	4.52335	0.363717	0.363717	0.120379
266995_at	AT2G34500	CYP710A1	2.57218	2.93577	0.363583	0.363583	0.14615
252068_at	AT3G51440	NA	1.96233	2.32587	0.363539	0.363539	0.0352189
267028_at	AT2G38470	ATWRKY33;WRKY33	3.56983	3.93326	0.363432	0.363432	0.0236634
263379_at	AT2G40140	ATSZF2;CZF1;SZF2;ZFAR1;ATSZF2;CZF1;SZF2;ZFAR1	4.57806	4.94147	0.363417	0.363417	0.0361078
253560_at	AT4G31160	DCAF1	4.60475	4.24134	-0.363411	0.363411	0.120476
247118_at	AT5G65890	ACR1	4.52564	4.16229	-0.363352	0.363352	0.0807652
262725_at	AT1G43580	NA	6.70995	6.34661	-0.363337	0.363337	0.0690707
252666_at	AT3G44180	NA	1.69659	1.33335	-0.36324	0.36324	0.0317509
247487_at	AT5G62150	NA	3.45359	3.81682	0.36323	0.36323	0.123101
253225_at	AT4G35020	ARAC3;ATROP6;RHO1PS;ROP6	6.24865	5.88561	-0.36304	0.36304	0.0113892
247583_at	AT5G60750	NA	6.32093	5.95795	-0.362989	0.362989	0.0287703
267004_at	AT2G34260	NA	4.3586	4.72158	0.362984	0.362984	0.0870091
263061_at	AT2G18190	NA	1.61273	1.97568	0.362951	0.362951	0.0459776
258676_at	AT3G08600	NA	5.11476	4.75189	-0.362873	0.362873	0.0293581
253871_at	AT4G27440	PORB	8.78398	8.42113	-0.36285	0.36285	0.0140816
245697_at	AT5G04200	AtMC9	3.82875	4.19156	0.362803	0.362803	0.402256
261983_at	AT1G33770	NA	1.44835	1.0857	-0.362653	0.362653	0.00346992
245052_at	AT2G26440	NA	3.31028	3.67283	0.362552	0.362552	0.0633702
245637_at	AT1G25230	NA	6.93062	6.5681	-0.362524	0.362524	0.0390116
266981_at	AT2G39460	ATRPL23A;RPL23A;RPL23AA	9.08901	9.45146	0.362453	0.362453	0.00828674
257423_at	AT1G62010	NA	2.48709	2.12479	-0.362301	0.362301	0.0228379
255742_at	AT1G25560	TEM1	5.56843	5.93072	0.362289	0.362289	0.0971468
256516_at	AT1G66150	TMK1	7.42326	7.06098	-0.362281	0.362281	0.131293
244986_at	ATCG00820	RPS19	8.91494	9.27719	0.362259	0.362259	0.378421
258296_at	AT3G23390	NA	8.2245	8.58671	0.362209	0.362209	0.0165729
265342_at	AT2G18300	NA	6.81614	6.45394	-0.362204	0.362204	0.030548
262228_at	AT1G68690	NA	1.77803	2.14022	0.362191	0.362191	0.0429149
261618_at	AT1G33110	NA	6.37226	6.01015	-0.362104	0.362104	0.103189
251010_at	AT5G02550	NA	4.61663	4.2546	-0.362026	0.362026	0.0181224
263114_at	AT1G03130	PSAD-2	10.5173	10.1554	-0.361901	0.361901	0.0244896
258093_at	AT3G14750	NA	4.80412	4.44227	-0.361847	0.361847	0.00560323
248276_at	AT5G53550	ATYSL3;YSL3;ATYSL3;YSL3	4.86008	5.22181	0.361731	0.361731	0.0247853
261306_at	AT1G48610	NA	5.30788	4.94617	-0.361713	0.361713	0.154949
249811_at	AT5G23760	NA	4.28161	4.64332	0.361707	0.361707	0.0681435
254370_at	AT4G21750	ATML1	6.93172	6.57017	-0.36155	0.36155	0.0761664
259978_at	AT1G76540	CDKB2;1	4.78483	5.14635	0.361523	0.361523	0.10455
250239_at	AT5G13580	NA	3.90097	4.26215	0.361189	0.361189	0.0310225
246956_at	AT5G04890	RTM2	3.22708	3.58799	0.36091	0.36091	0.071963
260771_at	AT1G49160	WNK7	2.9622	3.32311	0.360907	0.360907	0.164941
245096_at	AT2G40880	ATCYSA;FL3-27	8.13809	8.49897	0.360876	0.360876	0.107425
260060_at	AT1G73680	NA	3.89362	4.2544	0.360776	0.360776	0.199257
259476_at	AT1G19000	NA	7.85439	7.49373	-0.36066	0.36066	0.0495228
246932_at	AT5G25190	NA	3.57763	3.21709	-0.360535	0.360535	0.124384
263115_at	AT1G03055	NA	3.84304	3.48254	-0.360495	0.360495	0.12053
249932_at	AT5G22390	NA	3.61922	3.25875	-0.36047	0.36047	0.0266722
248208_at	AT5G53980	ATHB52	2.88117	2.52071	-0.360454	0.360454	0.180408
250589_at	AT5G07700	AtMYB76;MYB76	2.44885	2.08842	-0.360432	0.360432	0.0722546
251036_at	AT5G02160	NA	9.00385	8.64348	-0.360374	0.360374	0.0295261
265443_at	AT2G20750	ATEXPB1;ATHEXP;EXPB1	3.84735	3.4871	-0.360254	0.360254	0.172926
260337_at	AT1G69310	AtWRKY57;WRKY57	4.05523	4.41548	0.360249	0.360249	0.0872419
253343_at	AT4G33540	NA	6.50235	6.14225	-0.360107	0.360107	0.063364
264341_at	AT1G70270	NA	1.94672	2.30682	0.3601	0.3601	0.0561156
253889_at	AT4G27760	FEY;FEY3	5.15608	4.79599	-0.360094	0.360094	0.181928
251736_at	AT3G56130	NA	6.08588	5.72579	-0.360086	0.360086	0.0506558
253833_at	AT4G27790	NA	1.64227	1.28219	-0.360084	0.360084	0.0577319
246498_at	AT5G16230	NA	1.52753	1.88758	0.360047	0.360047	0.010465
247080_at	AT5G66140	PAD2	6.7148	7.07464	0.359847	0.359847	0.0369063
262591_at	AT1G15220	ATCCMH;CCMH	3.72879	3.36895	-0.359841	0.359841	0.0363463
250418_at	AT5G11240	NA	3.43604	3.79582	0.359772	0.359772	0.0533108
259766_at	AT1G64360	NA	3.56875	3.92847	0.359715	0.359715	0.397381
253909_at	AT4G27270	NA	4.39795	4.75723	0.359278	0.359278	0.095406
250847_at	AT5G04480	NA	3.26365	2.9044	-0.359252	0.359252	0.0505005
256676_at	AT3G52180	ATPTPKIS1;ATPTPKIS1;DSP4;DSP4;SEX4;SEX4	5.73403	6.09327	0.359243	0.359243	0.0342302
257164_at	AT3G24320	ATMSH1;CHM;CHM1;MSH1	3.00986	2.65085	-0.359011	0.359011	0.115241
258565_at	AT3G04350	NA	5.2134	4.85439	-0.359011	0.359011	0.118203
251117_at	AT3G63390	NA	6.01535	5.65643	-0.358921	0.358921	0.00568309
253340_s_at	NA	NA	5.73594	6.09485	0.358911	0.358911	0.0705893
259592_at	AT1G27950	NA	8.75822	8.39933	-0.358891	0.358891	0.0243688
262382_at	AT1G72920	NA	1.75336	2.11216	0.358797	0.358797	0.0844796
254197_at	AT4G24040	ATTRE1;TRE1	3.64676	3.28827	-0.358485	0.358485	0.152298
249504_at	AT5G38850	NA	2.50168	2.14324	-0.358441	0.358441	0.172781
261551_at	AT1G63440	HMA5	3.46718	3.82551	0.358327	0.358327	0.0661209
252400_at	AT3G48020	NA	3.06695	3.42527	0.358319	0.358319	0.0670891
256544_at	AT1G42560	ATMLO9;MLO9	2.1841	1.82586	-0.35824	0.35824	0.0226298
250834_at	AT5G04560	DME	1.96264	1.60451	-0.358133	0.358133	0.210401
249404_at	AT5G40160	EMB506	5.62315	5.26509	-0.358065	0.358065	0.0672975
251914_at	AT3G53930	NA	2.91731	3.2751	0.35779	0.35779	0.230823
257355_at	AT2G38150	NA	1.4315	1.07379	-0.357714	0.357714	0.123327
252462_at	AT3G47250	NA	6.94641	6.58891	-0.357507	0.357507	0.00981664
250670_at	AT5G06860	ATPGIP1;PGIP1	5.7982	6.15568	0.357472	0.357472	0.241608
250882_at	AT5G04000	NA	3.55268	3.91002	0.357338	0.357338	0.0228468
262373_at	AT1G73120	NA	6.11051	6.46782	0.357309	0.357309	0.0298794
254665_at	AT4G18340	NA	3.80308	4.16028	0.357203	0.357203	0.141201
250434_at	AT5G10390	NA	5.84314	6.2003	0.357159	0.357159	0.110772
248006_at	AT5G56250	HAP8	2.06549	2.42252	0.357031	0.357031	0.07104
260816_at	AT1G06930	NA	2.81836	3.17525	0.356894	0.356894	0.0615803
258300_at	AT3G23340	ckl10	4.43385	4.07701	-0.356836	0.356836	0.165962
256150_at	AT1G55120	ATFRUCT5;AtcwINV3	1.96672	2.32349	0.356764	0.356764	0.00877939
251072_at	AT5G01740	NA	5.86113	5.50444	-0.356686	0.356686	0.225957
253590_at	NA	NA	4.66203	5.01866	0.356629	0.356629	0.00111476
262915_at	AT1G59940	ARR3	2.33568	2.69212	0.356442	0.356442	0.123953
266353_at	AT2G01520	MLP328	9.23062	9.58704	0.356419	0.356419	0.0581575
252325_at	AT3G48560	AHAS;ALS;CSR1;IMR1;TZP5	8.65969	8.30331	-0.356383	0.356383	0.0541275
248916_at	AT5G45840	NA	1.90027	2.25629	0.356014	0.356014	0.0361998
257772_at	AT3G23080	NA	5.82755	5.47155	-0.356003	0.356003	0.0734787
256980_at	AT3G26932	DRB3	4.12078	3.76486	-0.355927	0.355927	0.0759297
259391_s_at	NA	NA	6.57381	6.21795	-0.355858	0.355858	0.00158644
255940_at	AT1G20380	NA	3.07312	3.42897	0.355849	0.355849	0.0816946
259531_at	AT1G12460	NA	4.07449	3.71881	-0.355684	0.355684	0.153475
264592_at	AT2G17720	NA	5.77064	6.12613	0.35549	0.35549	0.0225204
255065_s_at	NA	NA	5.90374	5.54825	-0.355487	0.355487	0.0913929
249322_at	AT5G40930	TOM20-4	5.73138	6.08686	0.355479	0.355479	0.0904393
251284_at	AT3G61840	NA	2.47526	2.11981	-0.355457	0.355457	0.0648605
247907_at	AT5G57460	NA	5.49067	5.13531	-0.355354	0.355354	0.127622
255814_at	AT1G19900	NA	2.2004	2.55561	0.355205	0.355205	0.0856787
267192_at	AT2G30890	NA	3.84566	3.49053	-0.355125	0.355125	0.161987
261889_at	AT1G80810	NA	2.85102	2.49598	-0.355043	0.355043	0.221775
247628_at	AT5G60400	NA	2.5097	2.86474	0.355041	0.355041	0.0615807
258530_at	AT3G06840	NA	4.45807	4.10304	-0.355027	0.355027	0.101131
255250_at	AT4G05100	AtMYB74	2.32267	1.96787	-0.354802	0.354802	0.0672089
252134_at	AT3G50910	NA	4.61613	4.9709	0.354776	0.354776	0.101425
258252_at	AT3G15720	NA	2.2057	2.56044	0.354746	0.354746	0.184134
262786_at	AT1G10740	NA	6.07474	5.72003	-0.354708	0.354708	0.229831
266140_at	AT2G28120	NA	3.17067	2.81603	-0.354635	0.354635	0.136626
261859_at	AT1G50490	UBC20	5.22082	5.5754	0.354581	0.354581	0.131444
249042_at	AT5G44350	NA	2.80397	3.15855	0.35458	0.35458	0.108889
264326_at	AT1G04230	NA	4.36638	4.01182	-0.354563	0.354563	0.0520304
255546_at	AT4G01910	NA	2.25391	2.6084	0.354489	0.354489	0.234912
258202_at	AT3G13940	NA	4.10452	4.45867	0.354159	0.354159	0.0300782
253182_at	AT4G35190	NA	2.38313	2.73704	0.353904	0.353904	0.0087658
248338_at	AT5G52440	HCF106	8.09196	7.73817	-0.353792	0.353792	0.00443961
245884_at	AT5G09300	NA	3.8923	4.24602	0.353717	0.353717	0.135075
260458_at	AT1G68250	NA	1.22973	1.58333	0.353599	0.353599	0.162697
252724_at	AT3G43540	NA	6.45632	6.10281	-0.353511	0.353511	0.00458367
267425_at	AT2G34810	NA	4.21346	3.85995	-0.353509	0.353509	0.230192
247621_at	AT5G60340	NA	1.81196	1.45859	-0.35337	0.35337	0.0929198
266793_at	AT2G03060	AGL30;AGL30	2.46716	2.11392	-0.353235	0.353235	0.0849516
253955_at	AT4G27000	ATRBP45C	7.23325	6.88002	-0.353223	0.353223	0.101704
251448_at	AT3G59845	NA	2.33765	1.9845	-0.353148	0.353148	0.182588
264302_at	AT1G78900	VHA-A	7.79806	8.1511	0.353038	0.353038	0.159458
260132_s_at	NA	NA	1.43684	1.78976	0.352922	0.352922	0.0205928
258264_at	AT3G15790	MBD11	4.8762	4.52332	-0.352877	0.352877	0.0657863
262748_at	AT1G28610	NA	2.15314	2.50582	0.352675	0.352675	0.0833942
259964_at	AT1G53680	ATGSTU28	3.42759	3.78021	0.35262	0.35262	0.171311
246566_at	AT5G14940	NA	3.45279	3.80534	0.352547	0.352547	0.0784093
263854_at	AT2G04430	atnudt5	2.00861	2.36109	0.352476	0.352476	0.0317453
262352_at	AT1G64250	NA	1.79588	1.44348	-0.352402	0.352402	0.213512
245155_at	AT5G12470	NA	7.18385	7.53624	0.352386	0.352386	0.0488715
262569_at	AT1G15180	NA	4.90975	4.55737	-0.352381	0.352381	0.0893375
265186_at	AT1G23560	NA	1.61101	1.96335	0.352343	0.352343	0.0913922
261368_at	AT1G53070	NA	3.5791	3.93132	0.352228	0.352228	0.073213
262198_at	AT1G53830	ATPME2	1.72674	2.07894	0.352197	0.352197	0.159413
245560_at	AT4G15480	UGT84A1	2.67332	3.02547	0.352141	0.352141	0.154473
254595_at	AT4G18960	AG	1.01107	1.36321	0.352138	0.352138	0.0655368
261193_at	AT1G32920	NA	6.09989	6.45199	0.352091	0.352091	0.115358
245292_at	AT4G15093	NA	6.00642	6.35838	0.351962	0.351962	0.0813749
260826_at	AT1G06710	NA	1.88384	1.53194	-0.3519	0.3519	0.136705
265867_at	AT2G01620	MEE11	6.63277	6.28088	-0.351895	0.351895	0.0288123
262819_at	AT1G11600	CYP77B1	4.05188	3.69999	-0.351894	0.351894	0.145483
253028_at	AT4G38160	pde191;pde191	6.8107	6.45885	-0.351844	0.351844	0.0363809
260329_at	AT1G80370	CYCA2;4	3.54382	3.89559	0.351772	0.351772	0.175436
258641_at	AT3G08030	NA	7.52914	7.17754	-0.351599	0.351599	0.00772335
250109_at	AT5G15230	GASA4	9.57464	9.22307	-0.351569	0.351569	0.00991466
261798_at	AT1G30460	ATCPSF30;CPSF30	2.77069	2.41918	-0.351516	0.351516	0.00133223
246217_at	AT4G36920	AP2;FL1;FLO2	4.06964	4.42109	0.351453	0.351453	0.0781644
267162_s_at	NA	NA	3.72589	4.07731	0.351413	0.351413	0.228534
247883_at	AT5G57790	NA	2.68353	2.33234	-0.351191	0.351191	0.273844
263696_at	AT1G31230	AK-HSDH	5.0044	5.35557	0.351166	0.351166	0.216772
265535_at	AT2G15900	NA	4.0282	3.67711	-0.351091	0.351091	0.244837
256426_at	AT1G33420	NA	2.85228	3.20336	0.35108	0.35108	0.185043
247060_at	AT5G66760	SDH1-1	6.91544	7.26649	0.351049	0.351049	0.0423189
266587_at	AT2G14880	NA	7.89225	7.54123	-0.351026	0.351026	0.00419586
246755_at	AT5G27920	NA	4.19713	4.54811	0.350983	0.350983	0.0384376
245976_at	AT5G13080	AtWRKY75;WRKY75	1.48377	1.83463	0.350863	0.350863	0.0255377
264895_at	AT1G23100	NA	2.12221	2.47299	0.350782	0.350782	0.223333
257854_at	AT3G12980	ATHPCAT4;HAC5	4.47634	4.12559	-0.350754	0.350754	0.0776185
249877_at	AT5G23150	HUA2	3.0927	2.74195	-0.350751	0.350751	0.146202
246390_at	AT1G77330	NA	6.0472	6.39791	0.350708	0.350708	0.203239
247519_at	AT5G61430	ANAC100;ATNAC5	2.61915	2.96975	0.350603	0.350603	0.0361144
246797_at	AT5G26790	NA	2.77474	2.4242	-0.350537	0.350537	0.210637
253418_at	AT4G32760	NA	5.90785	5.55749	-0.350359	0.350359	0.0923395
256226_at	AT1G56280	ATDI19	10.513	10.1627	-0.350298	0.350298	0.0493311
262467_at	AT1G50240	FU	4.53788	4.88807	0.350192	0.350192	0.0871583
258079_at	AT3G25940	NA	4.19269	4.54286	0.350169	0.350169	0.0451528
245164_at	AT2G33210	HSP60-2	6.15919	6.50934	0.350153	0.350153	0.0930979
261647_at	AT1G27740	NA	1.87526	2.22528	0.350022	0.350022	0.112051
245742_at	AT1G44170	ALDH3H1;ALDH4	5.30981	5.65975	0.34994	0.34994	0.0515567
249237_at	AT5G42050	NA	6.33526	6.68516	0.349899	0.349899	0.029311
260028_at	AT1G29980	NA	5.35576	5.70559	0.349824	0.349824	0.134379
247514_at	AT5G61640	PMSR1	4.99664	5.34635	0.349709	0.349709	0.0152871
265083_at	AT1G03820	NA	4.50945	4.85913	0.349685	0.349685	0.118693
248925_at	AT5G45910	NA	1.57227	1.22259	-0.349683	0.349683	0.260474
254321_at	AT4G22590	NA	3.72793	4.07753	0.349606	0.349606	0.0642678
256413_at	AT3G11100	NA	4.20519	3.85584	-0.349353	0.349353	0.0841321
247134_at	AT5G66230	NA	4.37371	4.72305	0.34934	0.34934	0.0355806
252573_at	AT3G45260	NA	3.38869	3.03944	-0.349247	0.349247	0.124153
254040_at	AT4G25900	NA	6.21803	6.56723	0.349201	0.349201	0.0910153
267515_at	AT2G45680	NA	4.82578	4.47668	-0.349103	0.349103	0.0416391
265789_at	AT2G01210	NA	2.65602	2.30703	-0.348985	0.348985	0.30354
259711_at	AT1G77570	NA	1.98398	1.63508	-0.348901	0.348901	0.353207
250261_at	AT5G13400	NA	4.34719	3.99853	-0.348664	0.348664	0.0855498
248121_at	AT5G54690	GAUT12;IRX8;LGT6	2.81099	3.15959	0.348606	0.348606	0.0010338
247110_at	AT5G65830	NA	2.71428	2.36572	-0.34856	0.34856	0.114472
249383_at	AT5G39860	PRE1	2.62603	2.2775	-0.348527	0.348527	0.0777685
261438_at	NA	NA	11.326	11.6745	0.348488	0.348488	0.00543077
253940_at	AT4G26950	NA	1.30176	1.65014	0.348375	0.348375	0.0566567
249381_at	AT5G40040	NA	1.50073	1.84901	0.348277	0.348277	0.00873923
256563_at	AT3G29780	RALFL27	3.73941	4.08763	0.348224	0.348224	0.0675927
264404_at	AT2G25160	CYP82F1	3.37172	3.71989	0.348172	0.348172	0.290358
261053_at	AT1G01320	NA	6.62195	6.27379	-0.348158	0.348158	0.00933756
265813_at	AT2G18060	ANAC037;ANAC037;VND1;VND1	1.41134	1.75943	0.348096	0.348096	0.0371338
256646_at	AT3G13590	NA	1.92388	2.27196	0.348085	0.348085	0.0389246
246369_at	AT1G51910	NA	1.58069	1.23264	-0.348051	0.348051	0.11247
250861_at	AT5G04740	NA	5.95972	6.30771	0.347989	0.347989	0.15321
260883_at	AT1G29270	NA	2.68695	3.03484	0.3479	0.3479	0.226445
245031_at	AT2G26360	NA	2.92634	3.27423	0.347887	0.347887	0.309297
248409_at	AT5G51545	LPA2	7.42758	7.07988	-0.347694	0.347694	0.00191205
265602_at	AT2G14380	NA	1.54274	1.19512	-0.34762	0.34762	0.135291
258832_at	AT3G07070	NA	1.7923	2.13991	0.34761	0.34761	0.0198794
263318_at	AT2G24762	AtGDU4	5.23391	5.58151	0.347598	0.347598	0.0405887
249288_at	AT5G41050	NA	6.29759	5.95008	-0.347506	0.347506	0.0214363
259331_at	AT3G03840	NA	2.09133	1.74386	-0.347474	0.347474	0.115403
254098_at	AT4G25100	FSD1	10.0809	10.4284	0.347458	0.347458	0.0210509
256619_at	AT3G24460	NA	3.81758	3.47015	-0.347431	0.347431	0.160184
259868_at	AT1G76760	AtY1	4.35114	4.69834	0.347202	0.347202	0.0665918
250953_at	AT5G03415	ATDPB;DPB	4.1885	3.84134	-0.347164	0.347164	0.14496
251970_at	AT3G53150	UGT73D1	1.31871	1.66584	0.347127	0.347127	0.0478527
259698_at	AT1G68930	NA	1.89259	1.54549	-0.347099	0.347099	0.0941345
264821_at	AT1G03470	NA	2.74848	2.40143	-0.347044	0.347044	0.0534164
247971_at	AT5G56730	NA	3.56079	3.90779	0.346997	0.346997	0.148413
262464_at	AT1G50280	NA	1.52239	1.17543	-0.346962	0.346962	0.0133479
266551_at	AT2G35260	NA	8.45979	8.11301	-0.34678	0.34678	0.000177361
266326_at	AT2G46650	B5	5.98787	6.33465	0.346776	0.346776	0.151843
255624_at	AT4G01370	ATMPK4;MPK4	6.47044	6.12369	-0.346751	0.346751	0.0385612
249910_at	AT5G22630	ADT5	5.74244	6.0891	0.346665	0.346665	0.0480363
247047_at	AT5G66650	NA	3.47752	3.1309	-0.34662	0.34662	0.124711
AFFX-r2-Bs-lys-5_at	NA	NA	1.88628	1.53975	-0.346535	0.346535	0.132008
257324_at	ATMG01210	ORF101B;ORF101B	2.99734	2.65097	-0.346369	0.346369	0.0875627
266340_at	AT2G01480	NA	2.70875	2.3624	-0.346348	0.346348	0.0500552
245638_s_at	NA	NA	3.59722	3.25092	-0.346298	0.346298	0.134948
249987_at	AT5G18490	NA	3.61192	3.9582	0.346276	0.346276	0.0847409
252049_at	AT3G52510	NA	1.44688	1.10063	-0.346256	0.346256	0.0981136
255881_at	AT1G67070	DIN9;PMI2	3.88235	3.53609	-0.346254	0.346254	0.00726567
[truncated: 20,814 more rows]
